# Supplementary material for: Hysteresis Responses of Evapotranspiration to Meteorological Factors at a Diel Timescale: Patterns and Causes
Source: PLoS One. 2014 Jun 4;9(6):e98857. doi: 10.1371/journal.pone.0098857 (PMC4045813; doi:10.1371/journal.pone.0098857)
Supplement: Table S1 — Monthly averaged half-hourly data for evapotranspiration, air temperature, vapor pressure deficit and net radiation from 2009 to 2011. (XLS) [file pone.0098857.s007.xls]

## Sheet: Sheet1
Year	Month	Hour	Minute	Evapotranspiration(ET,kg H20 m-2 s-1)	Air Temperature(Ta,℃）	Vapor Pressure Deficit(VPD,kPa)	Net Radiation(Rn,W m-2)
2009	1	0	0	0.00405506	-13.922	0.103608	-80.294
2009	1	0	30	0.00439427	-14.2518	0.100933	-79.8924
2009	1	1	0	0.0029165	-15.5841	0.0855719	-95.3819
2009	1	1	30	0.00364743	-15.7651	0.0858555	-97.1472
2009	1	2	0	0.00333584	-16.2673	0.0792612	-93.8559
2009	1	2	30	0.00400848	-16.4739	0.0773395	-91.4007
2009	1	3	0	0.00271847	-16.6623	0.0757977	-90.1593
2009	1	3	30	0.00347728	-16.916	0.0743159	-89.212
2009	1	4	0	0.00411601	-17.1375	0.0719184	-90.3028
2009	1	4	30	0.0031415	-17.2693	0.0666786	-90.3088
2009	1	5	0	0.00352474	-17.5881	0.062334	-90.3479
2009	1	5	30	0.00252219	-17.6706	0.0592514	-90.0202
2009	1	6	0	0.00319802	-17.4916	0.0601041	-88.6778
2009	1	6	30	0.00217518	-17.9776	0.0570954	-89.1115
2009	1	7	0	0.00223586	-18.3498	0.0549641	-91.1206
2009	1	7	30	0.00234127	-18.6092	0.0527964	-87.5493
2009	1	8	0	0.00224379	-18.5807	0.0538451	-89.0689
2009	1	8	30	0.00221981	-18.8211	0.051132	-71.1438
2009	1	9	0	0.00254895	-18.1974	0.0542153	-39.3987
2009	1	9	30	0.00617735	-15.2793	0.0769767	21.6991
2009	1	10	0	0.00926695	-12.4972	0.109938	77.7365
2009	1	10	30	0.0130629	-11.4132	0.124434	141.22
2009	1	11	0	0.0139109	-10.1622	0.14186	199.058
2009	1	11	30	0.0148423	-8.89516	0.159568	245.798
2009	1	12	0	0.0170346	-7.66828	0.176787	280.937
2009	1	12	30	0.0191636	-5.97329	0.210056	315.777
2009	1	13	0	0.0180684	-4.48592	0.241448	335.954
2009	1	13	30	0.0176535	-3.68333	0.258098	342.412
2009	1	14	0	0.0181734	-2.89539	0.284937	338.444
2009	1	14	30	0.0169268	-2.66467	0.290964	310.311
2009	1	15	0	0.0166679	-2.41746	0.298045	297.16
2009	1	15	30	0.0157153	-2.29339	0.304715	250.465
2009	1	16	0	0.0137993	-1.94935	0.314266	202.712
2009	1	16	30	0.0149036	-1.95471	0.315331	148.64
2009	1	17	0	0.0117234	-2.28617	0.303293	78.2599
2009	1	17	30	0.00802372	-3.26434	0.276574	14.3424
2009	1	18	0	0.00306905	-5.05371	0.237281	-34.94
2009	1	18	30	0.00256336	-7.3884	0.194198	-62.7386
2009	1	19	0	0.0030719	-9.06583	0.166614	-77.8738
2009	1	19	30	0.00427954	-10.0487	0.150968	-77.4999
2009	1	20	0	0.00587972	-10.7352	0.138216	-78.127
2009	1	20	30	0.00553096	-11.4736	0.129153	-80.1713
2009	1	21	0	0.00425689	-12.1817	0.119273	-77.2608
2009	1	21	30	0.00527154	-12.9032	0.111928	-77.486
2009	1	22	0	0.00444998	-13.5621	0.100904	-81.43
2009	1	22	30	0.00437332	-14.359	0.0925792	-94.9966
2009	1	23	0	0.00319319	-14.7082	0.090864	-92.5123
2009	1	23	30	0.00423562	-14.6049	0.0946405	-93.9728
2009	2	0	0	0.00205017	-9.58637	0.151146	-98.2258
2009	2	0	30	0.00197383	-9.83346	0.148196	-97.9047
2009	2	1	0	0.00158306	-10.379	0.131822	-97.0997
2009	2	1	30	0.00186088	-10.5765	0.126395	-96.1112
2009	2	2	0	0.00179801	-10.9864	0.117688	-93.5469
2009	2	2	30	0.00104441	-11.2754	0.112025	-89.6587
2009	2	3	0	0.00111935	-11.5808	0.102605	-86.637
2009	2	3	30	0.0022534	-11.6156	0.0943451	-78.4612
2009	2	4	0	0.00185354	-11.918	0.0868974	-78.878
2009	2	4	30	0.00105914	-12.3649	0.0760884	-74.9058
2009	2	5	0	0.000994619	-12.7723	0.0776426	-76.2345
2009	2	5	30	0.00272637	-12.822	0.0729084	-78.137
2009	2	6	0	0.00232787	-13.1157	0.0705723	-78.4976
2009	2	6	30	0.00231453	-13.3791	0.0675858	-72.594
2009	2	7	0	0.00192966	-13.4781	0.072795	-69.1643
2009	2	7	30	0.00196314	-13.601	0.067582	-73.4634
2009	2	8	0	0.00145566	-13.8162	0.0731611	-61.2881
2009	2	8	30	0.000643479	-14.0649	0.0673583	-32.527
2009	2	9	0	0.0024	-12.7343	0.0718653	20.924
2009	2	9	30	0.00633557	-10.526	0.105384	67.0097
2009	2	10	0	0.0117771	-8.83169	0.150828	118.41
2009	2	10	30	0.0127919	-7.48618	0.176637	173.417
2009	2	11	0	0.0152709	-6.21463	0.209592	232.213
2009	2	11	30	0.0180224	-4.60322	0.252204	284.794
2009	2	12	0	0.0194922	-3.33447	0.291103	325.826
2009	2	12	30	0.018859	-2.03958	0.345587	346.032
2009	2	13	0	0.0197169	-1.10604	0.389105	346.823
2009	2	13	30	0.021507	-0.32512	0.419386	367.398
2009	2	14	0	0.0189864	0.180497	0.439335	403.5
2009	2	14	30	0.0178528	0.376515	0.446881	366.924
2009	2	15	0	0.0183769	1.01626	0.469375	381.25
2009	2	15	30	0.0200899	0.865129	0.462975	325.07
2009	2	16	0	0.0165615	0.719985	0.462974	241.688
2009	2	16	30	0.0128819	0.805349	0.469117	203.023
2009	2	17	0	0.0108914	0.786007	0.469283	109.089
2009	2	17	30	0.00823776	0.449656	0.449978	61.4669
2009	2	18	0	0.00589999	-0.236245	0.409779	19.3222
2009	2	18	30	0.00244683	-1.28008	0.357204	-23.3257
2009	2	19	0	0.000941657	-2.8294	0.305235	-67.8772
2009	2	19	30	0.000625331	-4.40707	0.258194	-97.3752
2009	2	20	0	0.00047493	-5.42933	0.231877	-100.978
2009	2	20	30	0.000336353	-6.06845	0.213374	-99.5345
2009	2	21	0	0.000324272	-6.48044	0.199966	-95.6264
2009	2	21	30	0.00060447	-7.32371	0.188265	-97.9988
2009	2	22	0	0.000950778	-8.03633	0.173387	-96.5546
2009	2	22	30	0.00177133	-8.37639	0.158879	-94.4059
2009	2	23	0	0.00140819	-8.55362	0.154211	-94.5088
2009	2	23	30	0.00132487	-9.02205	0.155129	-96.6831
2009	3	0	0	0.00135939	-8.19968	0.116021	-61.6398
2009	3	0	30	0.00118236	-8.53248	0.105329	-59.6394
2009	3	1	0	0.00100331	-8.74222	0.094315	-58.2267
2009	3	1	30	0.00124939	-8.96553	0.0905928	-57.4648
2009	3	2	0	0.000742615	-8.94882	0.0891496	-59.0783
2009	3	2	30	0.00105898	-9.26837	0.0863557	-58.2887
2009	3	3	0	0.00149725	-9.63195	0.0766513	-58.6294
2009	3	3	30	0.00134072	-9.88423	0.0682994	-57.0206
2009	3	4	0	0.00130331	-10.1036	0.0620226	-56.5626
2009	3	4	30	0.00139296	-10.0137	0.0616003	-53.3087
2009	3	5	0	0.000554694	-9.49419	0.0692876	-47.7338
2009	3	5	30	0.00253079	-7.85528	0.106255	-22.9886
2009	3	6	0	0.00589777	-6.57789	0.152363	7.45483
2009	3	6	30	0.00739076	-5.95281	0.181091	38.7701
2009	3	7	0	0.00792304	-5.59303	0.197376	69.1119
2009	3	7	30	0.00982308	-5.1338	0.217751	101.705
2009	3	8	0	0.0118541	-4.08879	0.259877	145.279
2009	3	8	30	0.0141399	-2.95037	0.305656	191.459
2009	3	9	0	0.0192671	-2.02747	0.341817	232.552
2009	3	9	30	0.0188235	-1.04241	0.381977	290.909
2009	3	10	0	0.0188955	-0.0772379	0.423211	325.027
2009	3	10	30	0.0210404	0.840423	0.459857	364.431
2009	3	11	0	0.0217436	1.53379	0.491935	389.661
2009	3	11	30	0.022141	2.22509	0.533447	405.248
2009	3	12	0	0.0215573	2.56737	0.552405	383.93
2009	3	12	30	0.0208297	2.68453	0.558128	378.641
2009	3	13	0	0.0181227	2.96259	0.613623	338.264
2009	3	13	30	0.0204776	3.16055	0.615746	341.555
2009	3	14	0	0.0194026	3.22387	0.614129	320.26
2009	3	14	30	0.0160083	3.16766	0.60558	259.703
2009	3	15	0	0.0148764	3.08225	0.594348	222.224
2009	3	15	30	0.0119324	2.58643	0.561462	190.885
2009	3	16	0	0.0102123	1.7421	0.50915	145.015
2009	3	16	30	0.0081651	0.52919	0.432875	111.85
2009	3	17	0	0.00618158	-0.655137	0.360264	93.6271
2009	3	17	30	0.00586223	-1.06865	0.340401	53.378
2009	3	18	0	0.00437728	-1.57255	0.314857	29.5112
2009	3	18	30	0.00312709	-2.18874	0.279253	-2.01479
2009	3	19	0	0.00186548	-3.01118	0.252311	-28.2599
2009	3	19	30	0.00154022	-3.97333	0.22721	-44.724
2009	3	20	0	0.00138801	-4.83285	0.196029	-59.2044
2009	3	20	30	0.000981188	-5.22616	0.178733	-60.2993
2009	3	21	0	0.000994973	-5.58394	0.169829	-63.6509
2009	3	21	30	0.00098195	-6.13207	0.160381	-64.5309
2009	3	22	0	0.000932522	-6.58714	0.153446	-63.9913
2009	3	22	30	0.000833931	-7.03646	0.144213	-61.9817
2009	3	23	0	0.000783167	-7.30847	0.126884	-59.9731
2009	3	23	30	0.00111466	-7.75192	0.121401	-59.6971
2009	4	0	0	0.00254057	-1.85659	0.199581	-57.5894
2009	4	0	30	0.00233116	-2.37016	0.17355	-55.1656
2009	4	1	0	0.00120645	-2.50842	0.154602	-49.8684
2009	4	1	30	0.00147839	-2.67577	0.147547	-51.5224
2009	4	2	0	0.00130691	-2.78967	0.139875	-51.2089
2009	4	2	30	0.00241666	-3.01243	0.130888	-49.9056
2009	4	3	0	0.00249551	-3.20891	0.109649	-50.2603
2009	4	3	30	0.0022521	-3.44826	0.0906418	-50.2001
2009	4	4	0	0.00179307	-3.79735	0.0736804	-52.489
2009	4	4	30	0.00156069	-4.13431	0.071696	-47.8599
2009	4	5	0	0.00153214	-4.38628	0.0809248	-62.8571
2009	4	5	30	0.00164179	-4.59002	0.110512	-80.7428
2009	4	6	0	0.00141468	-4.85024	0.137716	-96.2912
2009	4	6	30	0.000863118	-4.94445	0.144417	-104.612
2009	4	7	0	0.000947588	-4.98004	0.15535	-107.146
2009	4	7	30	0.00203814	-4.45546	0.171597	-88.5918
2009	4	8	0	0.00611414	-2.96792	0.207082	-48.9342
2009	4	8	30	0.0108281	-1.46284	0.246564	22.0354
2009	4	9	0	0.0148379	-0.252973	0.280744	119.051
2009	4	9	30	0.0193288	0.990936	0.33042	204.925
2009	4	10	0	0.0210478	2.20557	0.375743	267.728
2009	4	10	30	0.022414	3.37942	0.426052	324.57
2009	4	11	0	0.0235608	4.45543	0.497937	387.031
2009	4	11	30	0.0262109	5.44078	0.571982	460.314
2009	4	12	0	0.0323188	6.33727	0.622105	561.749
2009	4	12	30	0.0330953	7.01327	0.647426	550.761
2009	4	13	0	0.0327948	7.58998	0.847266	500.143
2009	4	13	30	0.0323449	8.02869	0.865905	520.56
2009	4	14	0	0.0318004	8.39921	0.887467	515.755
2009	4	14	30	0.027205	8.7016	0.90075	459.056
2009	4	15	0	0.0273611	8.55312	0.884122	389.233
2009	4	15	30	0.0274414	8.43574	0.863676	370.228
2009	4	16	0	0.0226506	8.21604	0.827244	312.753
2009	4	16	30	0.0207879	7.54486	0.741226	241.021
2009	4	17	0	0.0171665	7.21722	0.653451	224.161
2009	4	17	30	0.0150581	6.73129	0.627749	162.588
2009	4	18	0	0.0114795	6.34228	0.585477	127.336
2009	4	18	30	0.009049	5.74303	0.510006	74.0231
2009	4	19	0	0.00623991	4.74399	0.462579	21.543
2009	4	19	30	0.00607788	3.64957	0.419725	-15.5733
2009	4	20	0	0.00445051	2.54001	0.361689	-35.385
2009	4	20	30	0.00394074	1.84862	0.333001	-56.503
2009	4	21	0	0.00342712	1.09937	0.295991	-60.711
2009	4	21	30	0.00417612	0.338778	0.274595	-61.2611
2009	4	22	0	0.00261591	-0.0892586	0.27133	-60.2824
2009	4	22	30	0.00328827	-0.458587	0.249388	-54.7831
2009	4	23	0	0.00314208	-1.0274	0.213274	-54.632
2009	4	23	30	0.00280433	-1.29461	0.210009	-52.9584
2009	5	0	0	0.000897993	-0.249323	0.105266	-42.6541
2009	5	0	30	0.0016346	-0.695	0.0922322	-41.0038
2009	5	1	0	0.000587575	-0.895419	0.0849096	-38.7878
2009	5	1	30	5.23683e-05	-1.41032	0.0692703	-36.3009
2009	5	2	0	0.00127479	-1.65345	0.0649769	-35.9655
2009	5	2	30	0.000680141	-1.61561	0.0659103	-34.7792
2009	5	3	0	0.000190885	-1.66655	0.0613005	-33.0404
2009	5	3	30	0.00054615	-1.80084	0.0578084	-33.2726
2009	5	4	0	7.79731e-05	-1.96977	0.0549724	-32.9894
2009	5	4	30	0.00136148	-2.14997	0.053013	-31.6184
2009	5	5	0	0.00130472	-2.14126	0.0545641	-29.9627
2009	5	5	30	0.0010384	-2.391	0.0528934	-31.1593
2009	5	6	0	0.00147486	-2.61297	0.0509357	-31.0994
2009	5	6	30	0.00205273	-2.50219	0.0515775	-24.0037
2009	5	7	0	0.00280526	-1.49029	0.0625169	6.85435
2009	5	7	30	0.00725468	0.528839	0.118215	56.3006
2009	5	8	0	0.010279	2.061	0.200346	103.862
2009	5	8	30	0.0130855	2.94406	0.237043	165.911
2009	5	9	0	0.0203099	3.68974	0.276943	231.817
2009	5	9	30	0.0260506	4.42819	0.324169	300.56
2009	5	10	0	0.0324602	5.34406	0.390279	373.903
2009	5	10	30	0.0386015	6.25042	0.458413	440.887
2009	5	11	0	0.0438295	6.99861	0.515313	476.219
2009	5	11	30	0.0502962	7.82413	0.588224	545.568
2009	5	12	0	0.0555528	8.3461	0.634185	532.152
2009	5	12	30	0.0557128	8.87484	0.682507	534.79
2009	5	13	0	0.054448	9.36416	0.736806	518.029
2009	5	13	30	0.0549448	9.59026	0.774334	486.55
2009	5	14	0	0.0551037	9.88932	0.798093	465.618
2009	5	14	30	0.0496371	9.87555	0.810108	408.056
2009	5	15	0	0.0484413	9.92384	0.817257	366.976
2009	5	15	30	0.0433754	9.95916	0.814295	365.044
2009	5	16	0	0.042704	10.0533	0.814203	335.09
2009	5	16	30	0.0392802	10.0465	0.80818	302.597
2009	5	17	0	0.0373991	9.97216	0.809795	259.497
2009	5	17	30	0.0284717	9.63942	0.78807	165.512
2009	5	18	0	0.0253072	9.40839	0.773164	122.182
2009	5	18	30	0.0177503	8.82229	0.71258	67.4897
2009	5	19	0	0.0147575	8.31177	0.666422	24.7549
2009	5	19	30	0.0104373	7.51997	0.596162	-15.2345
2009	5	20	0	0.00590734	6.26661	0.490589	-45.5735
2009	5	20	30	0.00560248	4.939	0.392438	-54.4664
2009	5	21	0	0.0037838	3.90781	0.322107	-52.6002
2009	5	21	30	0.00384411	2.95045	0.256804	-50.2069
2009	5	22	0	0.00368652	1.92087	0.199768	-48.8611
2009	5	22	30	0.00220024	1.39581	0.169585	-47.3428
2009	5	23	0	0.00102953	0.89529	0.147323	-45.8718
2009	5	23	30	0.00231718	0.369613	0.13158	-47.4746
2009	6	0	0	0.00253526	3.82723	0.121921	-40.7666
2009	6	0	30	0.00229033	3.47993	0.109433	-38.3128
2009	6	1	0	0.00323235	3.3329	0.105221	-37.5797
2009	6	1	30	0.00166866	2.89227	0.0906407	-36.7548
2009	6	2	0	0.00203763	2.5473	0.0799333	-36.3325
2009	6	2	30	0.00163186	2.36317	0.0741528	-34.3916
2009	6	3	0	0.00194364	2.29713	0.0764406	-34.2612
2009	6	3	30	0.00211043	2.06297	0.0734118	-32.8932
2009	6	4	0	0.00177321	1.78837	0.0692039	-31.1356
2009	6	4	30	0.00118511	1.5913	0.065187	-30.4921
2009	6	5	0	0.00158758	1.42257	0.0628305	-30.8267
2009	6	5	30	0.000736366	1.2247	0.06633	-31.4763
2009	6	6	0	0.000433919	0.9791	0.0631037	-27.9156
2009	6	6	30	0.00167906	1.32143	0.0620278	-13.4683
2009	6	7	0	0.00357806	2.44683	0.0688265	23.0751
2009	6	7	30	0.00817957	4.6989	0.141041	78.0253
2009	6	8	0	0.0143906	5.993	0.219097	140.944
2009	6	8	30	0.0232718	6.72203	0.256511	205.065
2009	6	9	0	0.0330467	7.5032	0.304433	258.587
2009	6	9	30	0.039014	8.28943	0.357382	321.289
2009	6	10	0	0.0459307	9.00177	0.408886	373.195
2009	6	10	30	0.0490957	9.58563	0.45761	413.902
2009	6	11	0	0.0625185	10.4167	0.525831	492.172
2009	6	11	30	0.0686632	11.072	0.583914	520.849
2009	6	12	0	0.0765381	11.5304	0.634051	546.747
2009	6	12	30	0.0768529	11.957	0.67236	548.667
2009	6	13	0	0.0786862	12.3927	0.70605	542.943
2009	6	13	30	0.076223	12.7047	0.731954	499.487
2009	6	14	0	0.0771325	12.9949	0.76556	484.306
2009	6	14	30	0.0836663	13.2378	0.797452	494.497
2009	6	15	0	0.0750448	13.3159	0.812696	442.147
2009	6	15	30	0.0751684	13.553	0.829309	427.888
2009	6	16	0	0.0707275	13.3998	0.817887	379.859
2009	6	16	30	0.0562092	12.9366	0.774109	287.157
2009	6	17	0	0.0438327	12.3339	0.720706	200.327
2009	6	17	30	0.0374772	11.8848	0.673492	189.268
2009	6	18	0	0.0329857	11.2571	0.614979	131.416
2009	6	18	30	0.0259824	10.7921	0.572222	95.117
2009	6	19	0	0.0187413	10.2342	0.518604	50.5174
2009	6	19	30	0.0138658	9.456	0.447911	7.55623
2009	6	20	0	0.00898781	8.63407	0.382252	-23.0259
2009	6	20	30	0.00576669	7.6185	0.309584	-43.9566
2009	6	21	0	0.00452397	6.55343	0.241997	-45.9352
2009	6	21	30	0.00435659	6.02787	0.231956	-44.4747
2009	6	22	0	0.00381164	5.20923	0.189301	-40.8236
2009	6	22	30	0.00340483	4.66027	0.15851	-42.6458
2009	6	23	0	0.00371035	4.2065	0.135854	-40.5849
2009	6	23	30	0.00297668	4.18717	0.123463	-40.2401
2009	7	0	0	0.00461638	6.95116	0.131755	-31.7173
2009	7	0	30	0.00793297	6.6899	0.124131	-32.4458
2009	7	1	0	0.00934553	6.42026	0.11577	-34.8004
2009	7	1	30	0.00397262	6.46694	0.121178	-34.1166
2009	7	2	0	0.00375075	6.30413	0.110099	-33.7918
2009	7	2	30	0.00370003	6.10032	0.104353	-35.1223
2009	7	3	0	0.00362913	5.77274	0.0968272	-35.9776
2009	7	3	30	0.00324753	5.49497	0.0919778	-37.004
2009	7	4	0	0.00424874	5.30606	0.0903061	-34.1113
2009	7	4	30	0.00413689	5.34648	0.0903556	-34.1942
2009	7	5	0	0.00405407	5.19923	0.0855571	-33.22
2009	7	5	30	0.00376374	5.10861	0.0823233	-33.3349
2009	7	6	0	0.00367997	5.10894	0.0835754	-29.9944
2009	7	6	30	0.00416077	5.35019	0.0942417	-22.8214
2009	7	7	0	0.00385757	5.67365	0.096717	-5.20794
2009	7	7	30	0.00965338	6.86061	0.115353	31.7748
2009	7	8	0	0.0152623	8.41055	0.193959	72.6781
2009	7	8	30	0.0246615	9.18	0.240669	125.894
2009	7	9	0	0.0327119	9.78248	0.278933	171.113
2009	7	9	30	0.0391619	10.3935	0.313547	233.431
2009	7	10	0	0.0492173	11.0113	0.357682	274.098
2009	7	10	30	0.0622331	11.7386	0.423699	343.732
2009	7	11	0	0.0692977	12.3731	0.475494	395.516
2009	7	11	30	0.0812867	12.969	0.533058	431.987
2009	7	12	0	0.0909304	13.4331	0.56903	483.729
2009	7	12	30	0.0950497	14.0008	0.627322	512.913
2009	7	13	0	0.100195	14.2994	0.656279	521.235
2009	7	13	30	0.0979174	14.4381	0.672193	499.337
2009	7	14	0	0.10151	14.7258	0.696708	514.839
2009	7	14	30	0.0980898	14.9336	0.72721	488.787
2009	7	15	0	0.0945595	15.0945	0.744036	467.781
2009	7	15	30	0.0893401	15.1348	0.748487	429.977
2009	7	16	0	0.0754665	15.0965	0.755942	356.733
2009	7	16	30	0.0642871	14.74	0.725257	288.959
2009	7	17	0	0.0616157	14.5821	0.724951	260.93
2009	7	17	30	0.0507182	14.1394	0.683705	180.599
2009	7	18	0	0.0383978	13.6553	0.63321	130.046
2009	7	18	30	0.0319666	13.3404	0.596945	97.139
2009	7	19	0	0.0256089	12.8105	0.529148	49.9394
2009	7	19	30	0.0167836	12.1756	0.456449	8.82494
2009	7	20	0	0.0110992	11.3899	0.387611	-19.9732
2009	7	20	30	0.00741833	10.3859	0.32086	-36.1699
2009	7	21	0	0.00604576	9.37658	0.254933	-40.9769
2009	7	21	30	0.00581569	8.63303	0.213923	-37.8545
2009	7	22	0	0.00546594	8.30587	0.194771	-36.1752
2009	7	22	30	0.0050383	8.02403	0.183107	-34.3394
2009	7	23	0	0.00542841	7.57235	0.158562	-34.4198
2009	7	23	30	0.00598526	7.35348	0.146708	-32.7119
2009	8	0	0	0.00417559	4.40835	0.0937744	-43.3727
2009	8	0	30	0.00310252	4.143	0.0862564	-39.2178
2009	8	1	0	0.00291602	3.98016	0.0822712	-37.3659
2009	8	1	30	0.00357055	3.77135	0.077137	-37.267
2009	8	2	0	0.00437239	3.50868	0.0722566	-36.7733
2009	8	2	30	0.0018809	3.20687	0.0693925	-34.4833
2009	8	3	0	0.0025311	3.0499	0.0653327	-32.3877
2009	8	3	30	0.00224048	2.86884	0.0567068	-30.6359
2009	8	4	0	0.00276034	2.94452	0.0585326	-28.8638
2009	8	4	30	0.00261859	2.97432	0.0606706	-27.082
2009	8	5	0	0.00192679	2.88042	0.0635321	-25.6742
2009	8	5	30	0.00069856	2.74839	0.0616885	-25.5605
2009	8	6	0	0.00247099	2.72706	0.0557455	-23.7264
2009	8	6	30	0.00116298	2.57335	0.0515203	-25.5055
2009	8	7	0	0.00121234	2.73077	0.0502305	-15.9863
2009	8	7	30	0.00962789	3.44929	0.0572227	14.3432
2009	8	8	0	0.0104649	5.27439	0.105531	57.4454
2009	8	8	30	0.0181252	6.7249	0.171794	115.941
2009	8	9	0	0.0306113	7.7701	0.22484	182.584
2009	8	9	30	0.0408898	8.66268	0.277838	252.482
2009	8	10	0	0.0508198	9.52706	0.337358	312.777
2009	8	10	30	0.0605458	10.3053	0.399626	363.229
2009	8	11	0	0.0732591	10.9662	0.434007	423.51
2009	8	11	30	0.0814732	11.6454	0.484951	476.48
2009	8	12	0	0.0932151	12.4615	0.549181	531.437
2009	8	12	30	0.0988995	13.0109	0.626419	537.173
2009	8	13	0	0.0987503	13.4541	0.68589	556.261
2009	8	13	30	0.106314	14.0012	0.73864	578.496
2009	8	14	0	0.0963947	14.0545	0.765112	508.027
2009	8	14	30	0.103381	14.1159	0.792104	485.002
2009	8	15	0	0.0931686	14.1269	0.791138	424.776
2009	8	15	30	0.0833108	14.1229	0.811461	390.733
2009	8	16	0	0.0807889	13.9763	0.780364	353.208
2009	8	16	30	0.0715181	14.1029	0.786192	316.654
2009	8	17	0	0.0602229	13.7015	0.757353	242.271
2009	8	17	30	0.0492016	13.3775	0.733037	193.872
2009	8	18	0	0.043382	12.9347	0.694521	150.093
2009	8	18	30	0.0336227	12.3972	0.640779	83.0484
2009	8	19	0	0.0226175	11.6514	0.552585	27.587
2009	8	19	30	0.0161665	10.6004	0.460604	-17.199
2009	8	20	0	0.0100115	9.17384	0.347642	-45.1816
2009	8	20	30	0.00840207	7.66681	0.257765	-54.1627
2009	8	21	0	0.00769054	6.82848	0.215123	-52.0667
2009	8	21	30	0.00663269	6.36339	0.197168	-48.5267
2009	8	22	0	0.00515078	5.88368	0.169048	-47.3708
2009	8	22	30	0.00461133	5.66332	0.15162	-47.0496
2009	8	23	0	0.00454681	5.1579	0.122685	-47.0119
2009	8	23	30	0.00388492	4.72845	0.102537	-46.6731
2009	9	0	0	0.0100964	4.62614	0.0654051	-21.3399
2009	9	0	30	0.0100554	4.33191	0.0556166	-20.4549
2009	9	1	0	0.00928132	4.21939	0.0510703	-18.4662
2009	9	1	30	0.00908036	4.24416	0.0529755	-19.8065
2009	9	2	0	0.00989355	3.89775	0.0483796	-19.0221
2009	9	2	30	0.00994348	3.71676	0.0399821	-19.4381
2009	9	3	0	0.0100776	3.81728	0.0421137	-19.7946
2009	9	3	30	0.00940687	3.60226	0.0377478	-19.6067
2009	9	4	0	0.00804099	3.26971	0.034303	-21.1142
2009	9	4	30	0.00761661	3.06534	0.030383	-19.5119
2009	9	5	0	0.00843632	2.96207	0.0268317	-18.0588
2009	9	5	30	0.00752614	2.86163	0.0252897	-17.4797
2009	9	6	0	0.00760698	2.79752	0.0251562	-16.8886
2009	9	6	30	0.00656629	2.52417	0.0234559	-16.9882
2009	9	7	0	0.00568057	2.41633	0.0263089	-16.3489
2009	9	7	30	0.00564575	2.48521	0.0282012	-5.57881
2009	9	8	0	0.00818163	3.34845	0.0320648	30.3248
2009	9	8	30	0.0141236	4.93612	0.0633591	73.8142
2009	9	9	0	0.0228816	5.93859	0.107677	121.094
2009	9	9	30	0.0287934	6.52078	0.129016	172.556
2009	9	10	0	0.0372838	7.15956	0.161605	217.792
2009	9	10	30	0.0428584	7.89165	0.206497	263.651
2009	9	11	0	0.0521401	8.75147	0.258594	344.022
2009	9	11	30	0.0599153	9.66913	0.31898	401.237
2009	9	12	0	0.0662254	10.3529	0.377711	424.56
2009	9	12	30	0.0673525	11.1277	0.444061	475.239
2009	9	13	0	0.0725228	11.8212	0.505719	481.718
2009	9	13	30	0.0656501	12.256	0.547901	446.869
2009	9	14	0	0.0707314	12.4805	0.572578	437.583
2009	9	14	30	0.071773	12.828	0.62172	411.285
2009	9	15	0	0.0594669	12.6492	0.603634	327.843
2009	9	15	30	0.0543179	12.4834	0.598095	293.996
2009	9	16	0	0.0476153	12.1908	0.585902	253.19
2009	9	16	30	0.0451164	12.0295	0.579818	222.542
2009	9	17	0	0.0336602	11.4656	0.53671	145.311
2009	9	17	30	0.0323466	10.9495	0.487948	103.627
2009	9	18	0	0.0212525	10.3489	0.42597	43.6471
2009	9	18	30	0.0187034	9.48258	0.343573	15.6756
2009	9	19	0	0.0134551	8.21488	0.252019	-17.7295
2009	9	19	30	0.0120632	6.87935	0.174999	-30.3715
2009	9	20	0	0.00917924	6.1579	0.150353	-30.003
2009	9	20	30	0.0111306	6.00986	0.135208	-26.7101
2009	9	21	0	0.0106372	5.78936	0.118997	-27.2692
2009	9	21	30	0.0114851	5.47979	0.105425	-28.112
2009	9	22	0	0.0103313	5.13536	0.0905075	-24.9417
2009	9	22	30	0.00947339	4.96819	0.0854056	-26.583
2009	9	23	0	0.00880378	4.60623	0.0729652	-22.5892
2009	9	23	30	0.0100079	4.48001	0.0680504	-21.3864
2009	10	0	0	0.00246435	-4.82132	0.0630333	-55.9694
2009	10	0	30	0.00199746	-5.17481	0.057326	-55.8793
2009	10	1	0	0.00218316	-5.0909	0.0528974	-54.2321
2009	10	1	30	0.0021702	-5.17229	0.0544413	-53.0872
2009	10	2	0	0.0018451	-5.45687	0.0503349	-50.8591
2009	10	2	30	0.00251343	-5.19771	0.0536927	-47.7381
2009	10	3	0	0.00203365	-5.23539	0.0518885	-49.9511
2009	10	3	30	0.00194795	-5.38987	0.0478227	-51.1896
2009	10	4	0	0.00199604	-5.619	0.044553	-51.1359
2009	10	4	30	0.00190768	-5.74755	0.0422958	-50.512
2009	10	5	0	0.00178825	-5.8989	0.0409259	-50.2387
2009	10	5	30	0.00147627	-6.01729	0.0421995	-47.8543
2009	10	6	0	0.00116685	-6.40826	0.042263	-49.3045
2009	10	6	30	0.00127727	-6.60284	0.0414362	-46.6133
2009	10	7	0	0.00116606	-6.70613	0.0395547	-46.3726
2009	10	7	30	0.00156127	-6.69039	0.0383402	-44.9409
2009	10	8	0	0.0012476	-6.22419	0.0389279	-25.9217
2009	10	8	30	0.00487729	-3.88384	0.0597276	36.2895
2009	10	9	0	0.0100879	-1.59765	0.114884	93.7682
2009	10	9	30	0.0143999	-0.226516	0.163959	158.302
2009	10	10	0	0.0175428	0.601774	0.194185	200.411
2009	10	10	30	0.0193595	1.38181	0.236296	244.258
2009	10	11	0	0.0215966	2.32345	0.289497	308.02
2009	10	11	30	0.0244436	3.10468	0.340774	361.016
2009	10	12	0	0.0267841	3.86252	0.398348	411.59
2009	10	12	30	0.0270035	4.5209	0.454034	418.448
2009	10	13	0	0.0288296	5.08119	0.508215	425.271
2009	10	13	30	0.0287355	5.54952	0.546832	427.655
2009	10	14	0	0.0297862	6.09823	0.589651	429.639
2009	10	14	30	0.0266861	6.411	0.618006	382.633
2009	10	15	0	0.0263098	6.37329	0.627766	311.883
2009	10	15	30	0.0215697	6.28481	0.630594	260.045
2009	10	16	0	0.0209129	6.13945	0.624975	200.969
2009	10	16	30	0.0182237	5.86055	0.612091	135.165
2009	10	17	0	0.0162899	5.54413	0.593759	91.0058
2009	10	17	30	0.010987	5.19103	0.562548	37.5976
2009	10	18	0	0.00755513	4.17958	0.491156	-29.4985
2009	10	18	30	0.00422974	2.50394	0.3873	-63.7878
2009	10	19	0	0.00444827	0.00112903	0.254145	-77.2165
2009	10	19	30	0.00409258	-1.50629	0.179759	-76.3919
2009	10	20	0	0.0032312	-2.31426	0.147676	-76.1798
2009	10	20	30	0.0028312	-2.84416	0.127029	-75.257
2009	10	21	0	0.00245536	-3.25981	0.112192	-72.4682
2009	10	21	30	0.00204933	-3.58652	0.10097	-70.3902
2009	10	22	0	0.00241472	-3.68839	0.0966889	-65.8113
2009	10	22	30	0.00257996	-4.19106	0.0873394	-60.8395
2009	10	23	0	0.00243145	-4.59594	0.0779711	-59.6395
2009	10	23	30	0.00635861	-4.94694	0.0698529	-57.1785
2009	11	0	0	0.000410529	-12.7583	0.0844932	-77.4261
2009	11	0	30	0.000292392	-12.908	0.0838781	-76.6331
2009	11	1	0	0.000274497	-13.075	0.0791956	-76.9182
2009	11	1	30	0.000641525	-13.4836	0.0701002	-75.5104
2009	11	2	0	0.000118555	-13.7191	0.066841	-75.5546
2009	11	2	30	6.96005e-05	-13.8123	0.0662572	-74.8154
2009	11	3	0	-9.68054e-05	-14.3404	0.0590725	-73.5482
2009	11	3	30	-2.55708e-05	-14.4795	0.0572936	-73.9012
2009	11	4	0	-0.000141907	-14.7153	0.0536323	-70.7924
2009	11	4	30	0.000274113	-14.5832	0.0538433	-68.0623
2009	11	5	0	0.000163371	-14.5405	0.0514567	-68.5328
2009	11	5	30	6.9983e-05	-14.7892	0.0517708	-68.4595
2009	11	6	0	1.65611e-05	-15.1855	0.0491453	-67.5827
2009	11	6	30	0.000285874	-15.4443	0.0453256	-65.8924
2009	11	7	0	6.23809e-05	-15.4426	0.0459338	-66.3984
2009	11	7	30	-0.000512346	-15.4501	0.0476191	-66.58
2009	11	8	0	0.000296054	-15.4765	0.0493808	-66.1276
2009	11	8	30	0.0014336	-14.3434	0.0597084	-45.6825
2009	11	9	0	0.0039159	-10.2332	0.126295	6.55387
2009	11	9	30	0.00672525	-7.3041	0.188702	66.7249
2009	11	10	0	0.00989423	-6.10283	0.221562	118.132
2009	11	10	30	0.0109638	-5.06327	0.252504	169.679
2009	11	11	0	0.0139739	-4.0515	0.297927	210.656
2009	11	11	30	0.0142849	-3.21673	0.331212	256.633
2009	11	12	0	0.015668	-2.3728	0.368356	278.056
2009	11	12	30	0.0158898	-1.5995	0.406262	297.176
2009	11	13	0	0.0156363	-0.938333	0.439273	296.536
2009	11	13	30	0.0162278	-0.4591	0.461418	288.296
2009	11	14	0	0.0153836	-0.0814667	0.479948	274.606
2009	11	14	30	0.0154241	0.309033	0.497631	249.689
2009	11	15	0	0.0129951	0.453933	0.509209	209.103
2009	11	15	30	0.0114921	0.503733	0.508701	168.002
2009	11	16	0	0.00894137	0.300233	0.497855	114.458
2009	11	16	30	0.00774199	-0.0823333	0.476082	63.1305
2009	11	17	0	0.00564214	-0.7181	0.446556	-0.6239
2009	11	17	30	0.00330855	-1.89993	0.392692	-50.7311
2009	11	18	0	0.00215985	-3.8053	0.3259	-83.628
2009	11	18	30	0.00137859	-7.2698	0.218821	-86.4081
2009	11	19	0	0.00107459	-9.3339	0.157558	-82.0411
2009	11	19	30	0.000905709	-9.96107	0.136936	-79.9678
2009	11	20	0	0.000685426	-10.568	0.123825	-79.659
2009	11	20	30	0.000622691	-11.2082	0.113196	-78.776
2009	11	21	0	0.000931494	-11.4365	0.110639	-76.6033
2009	11	21	30	0.00107233	-11.4505	0.113403	-76.1579
2009	11	22	0	0.00107531	-11.7813	0.107307	-75.4686
2009	11	22	30	0.00116101	-11.8424	0.100034	-74.2215
2009	11	23	0	0.00100479	-12.2562	0.0940049	-75.7779
2009	11	23	30	0.000910004	-12.6043	0.0873117	-77.1336
2009	12	0	0	0.000283263	-16.0353	0.0745358	-82.3045
2009	12	0	30	0.000161216	-16.433	0.0685298	-79.7768
2009	12	1	0	0.000198578	-16.6519	0.065659	-77.6082
2009	12	1	30	-0.000651777	-16.973	0.0612451	-74.961
2009	12	2	0	0.000535598	-17.0973	0.0614973	-76.0037
2009	12	2	30	0.000181951	-17.4552	0.059317	-76.8504
2009	12	3	0	0.000109273	-17.7803	0.0561746	-75.2363
2009	12	3	30	0.000146126	-17.89	0.0549649	-74.4169
2009	12	4	0	5.67414e-05	-18.4923	0.0498755	-71.9957
2009	12	4	30	0.00010195	-18.5184	0.0501738	-72.3541
2009	12	5	0	0.000163197	-18.7287	0.0491673	-72.3179
2009	12	5	30	0.000105816	-19.1119	0.0475848	-72.6596
2009	12	6	0	2.90436e-05	-19.2232	0.0463786	-72.1072
2009	12	6	30	0.000153157	-19.5077	0.0449126	-70.2107
2009	12	7	0	-5.56688e-05	-19.46	0.0445597	-69.7717
2009	12	7	30	6.01574e-05	-19.4339	0.0462351	-70.0165
2009	12	8	0	0.000109248	-19.4523	0.047305	-69.2702
2009	12	8	30	0.000111696	-19.5558	0.0473076	-67.8683
2009	12	9	0	0.000707803	-18.2197	0.0530428	-42.9964
2009	12	9	30	0.00317677	-13.3019	0.101018	0.892
2009	12	10	0	0.0047752	-11.0222	0.140205	62.1596
2009	12	10	30	0.00689071	-10.0716	0.15567	119.818
2009	12	11	0	0.00814521	-9.16894	0.174635	168.683
2009	12	11	30	0.0102962	-7.9821	0.205854	225.811
2009	12	12	0	0.0108182	-7.02519	0.229568	255.918
2009	12	12	30	0.0113321	-6.03797	0.261361	273.363
2009	12	13	0	0.0123527	-5.13574	0.293201	280.362
2009	12	13	30	0.0121774	-4.48842	0.316277	281.699
2009	12	14	0	0.0117904	-3.96526	0.335933	257.297
2009	12	14	30	0.011408	-3.45294	0.354883	241.115
2009	12	15	0	0.0104647	-3.20919	0.365598	206.377
2009	12	15	30	0.00890776	-3.17316	0.367513	156.439
2009	12	16	0	0.00814287	-3.30552	0.361393	114.983
2009	12	16	30	0.00660243	-3.67474	0.346494	58.6983
2009	12	17	0	0.00450386	-4.49213	0.317734	-1.92626
2009	12	17	30	0.00233481	-5.85019	0.269681	-53.8451
2009	12	18	0	0.00168923	-8.20106	0.206051	-81.8574
2009	12	18	30	0.0013525	-10.9831	0.154223	-88.55
2009	12	19	0	0.00111884	-12.5056	0.129841	-89.599
2009	12	19	30	0.000715884	-13.5804	0.115855	-86.9561
2009	12	20	0	0.00102004	-14.0577	0.10904	-82.6661
2009	12	20	30	0.000846309	-14.3511	0.105564	-83.4613
2009	12	21	0	0.000835182	-14.1242	0.108664	-84.7313
2009	12	21	30	0.000661053	-14.5654	0.103874	-84.4506
2009	12	22	0	0.000400626	-14.718	0.0978777	-83.2448
2009	12	22	30	0.000451206	-15.0352	0.0904437	-84.2419
2009	12	23	0	0.000211235	-15.4111	0.0841014	-82.9365
2009	12	23	30	0.000292525	-15.7057	0.0808313	-82.8855
2010	1	0	0	0.000227753	-14.3984	0.10219	-79.0833
2010	1	0	30	0.00028799	-14.749	0.0979236	-79.0887
2010	1	1	0	0.000330725	-14.8913	0.0968794	-77.8686
2010	1	1	30	0.000255084	-15.2465	0.0922164	-78.7548
2010	1	2	0	0.000272457	-15.4816	0.0904653	-78.2519
2010	1	2	30	0.000338526	-15.6194	0.0891429	-76.5242
2010	1	3	0	0.00030426	-15.5665	0.088387	-75.4694
2010	1	3	30	0.00035627	-15.9329	0.084681	-76.3387
2010	1	4	0	0.000293716	-16.5948	0.0767271	-75.0113
2010	1	4	30	0.000224422	-17.0742	0.0699298	-72.8529
2010	1	5	0	0.000218966	-17.0842	0.0701356	-74.5287
2010	1	5	30	0.000209128	-17.231	0.0676303	-74.0371
2010	1	6	0	0.000122943	-17.31	0.0658847	-72.1903
2010	1	6	30	0.000185252	-17.8506	0.0620238	-71.2753
2010	1	7	0	0.000161966	-18.0368	0.0617572	-71.761
2010	1	7	30	0.000176422	-18.1584	0.0604228	-71.1839
2010	1	8	0	0.000109162	-18.2371	0.0592608	-73.2045
2010	1	8	30	0.000110617	-18.3281	0.0580801	-71.3187
2010	1	9	0	0.000291302	-17.3584	0.0635286	-55.2509
2010	1	9	30	0.00212196	-13.0726	0.108665	-13.0903
2010	1	10	0	0.00400121	-9.62587	0.178845	46.8867
2010	1	10	30	0.00606597	-8.3449	0.207862	111.268
2010	1	11	0	0.00721249	-7.323	0.234294	171.69
2010	1	11	30	0.0082458	-6.301	0.262162	219.973
2010	1	12	0	0.00910561	-5.25529	0.295493	261.418
2010	1	12	30	0.00987768	-4.16606	0.332577	290.394
2010	1	13	0	0.0107815	-3.32577	0.3651	300.226
2010	1	13	30	0.0117334	-2.78165	0.387143	304.893
2010	1	14	0	0.0117143	-2.07723	0.416116	303.368
2010	1	14	30	0.0124839	-1.49394	0.4423	287.303
2010	1	15	0	0.0101763	-1.29981	0.45246	249.125
2010	1	15	30	0.00915839	-1.29645	0.457153	204.306
2010	1	16	0	0.00798489	-1.27271	0.456371	152.963
2010	1	16	30	0.00627502	-1.75113	0.438225	78.4646
2010	1	17	0	0.00539069	-2.03339	0.425681	41.4245
2010	1	17	30	0.00423241	-2.86919	0.393398	-25.47
2010	1	18	0	0.00291322	-4.34284	0.338262	-60.7619
2010	1	18	30	0.00179756	-6.86039	0.263054	-76.9675
2010	1	19	0	0.000903314	-9.17829	0.207717	-78.5701
2010	1	19	30	0.00106754	-9.91768	0.187804	-79.0956
2010	1	20	0	0.00061114	-10.7155	0.16803	-78.7137
2010	1	20	30	0.000483638	-11.3596	0.157078	-79.9651
2010	1	21	0	0.000538071	-11.9375	0.149843	-79.6694
2010	1	21	30	0.000389624	-12.4922	0.137385	-79.4432
2010	1	22	0	0.000642148	-12.7606	0.129231	-78.3251
2010	1	22	30	0.000595897	-12.8109	0.127124	-79.9499
2010	1	23	0	0.000262178	-13.2859	0.117308	-80.836
2010	1	23	30	0.000249249	-13.8135	0.10967	-81.2244
2010	2	0	0	2.03984e-05	-13.2577	0.104491	-64.4545
2010	2	0	30	0.000348638	-13.3878	0.10229	-61.7035
2010	2	1	0	-3.48553e-05	-13.8142	0.0956174	-60.2734
2010	2	1	30	-0.000181827	-14.0713	0.0888689	-63.0354
2010	2	2	0	-0.000236198	-14.6362	0.0835477	-63.9771
2010	2	2	30	-2.2207e-05	-15.2991	0.0774075	-61.2669
2010	2	3	0	-0.000121247	-15.9332	0.0679771	-61.6683
2010	2	3	30	-1.68975e-05	-15.964	0.0679668	-61.3681
2010	2	4	0	-9.63981e-05	-15.9622	0.0703128	-60.3406
2010	2	4	30	-1.73782e-05	-16.6521	0.0664298	-60.4246
2010	2	5	0	-3.7236e-05	-16.9527	0.0629551	-59.3303
2010	2	5	30	3.85582e-05	-16.7692	0.0627913	-57.4507
2010	2	6	0	2.83067e-05	-17.0041	0.0574404	-55.2231
2010	2	6	30	4.93366e-05	-17.2052	0.0563348	-53.4975
2010	2	7	0	1.49643e-05	-17.4477	0.0535545	-53.3745
2010	2	7	30	2.20211e-05	-17.2926	0.0539782	-52.4215
2010	2	8	0	5.94296e-05	-17.6246	0.0509483	-49.3255
2010	2	8	30	4.41237e-05	-16.9973	0.0539294	-36.6817
2010	2	9	0	0.00176111	-14.1003	0.081084	6.48843
2010	2	9	30	0.00280545	-10.8457	0.128182	63.9094
2010	2	10	0	0.00464061	-9.18611	0.162649	132.704
2010	2	10	30	0.00660189	-8.1425	0.187605	189.065
2010	2	11	0	0.00906195	-6.98304	0.219321	249.178
2010	2	11	30	0.0108023	-5.91579	0.254015	297.807
2010	2	12	0	0.0112348	-4.76111	0.295084	314.044
2010	2	12	30	0.0116925	-3.58154	0.341614	340.161
2010	2	13	0	0.0121502	-2.64407	0.38306	356.95
2010	2	13	30	0.012289	-1.98579	0.412628	361.718
2010	2	14	0	0.0117207	-1.39289	0.442998	343.654
2010	2	14	30	0.011307	-0.9165	0.463883	319.107
2010	2	15	0	0.010596	-0.748143	0.473759	270.284
2010	2	15	30	0.00991057	-0.701571	0.478066	216.105
2010	2	16	0	0.0085799	-0.682643	0.479357	174.675
2010	2	16	30	0.00756768	-0.889714	0.472962	117.722
2010	2	17	0	0.0061371	-1.19693	0.460182	69.8034
2010	2	17	30	0.00481836	-1.48475	0.449616	33.9442
2010	2	18	0	0.00322246	-2.237	0.418877	-9.5865
2010	2	18	30	0.00312815	-3.54839	0.368064	-43.0401
2010	2	19	0	0.000915178	-5.3695	0.299905	-59.7351
2010	2	19	30	0.001039	-6.94025	0.256625	-59.963
2010	2	20	0	0.000749979	-8.03518	0.226986	-66.4536
2010	2	20	30	0.000699455	-9.29786	0.191335	-68.3736
2010	2	21	0	0.000456682	-10.0474	0.174405	-71.4997
2010	2	21	30	0.00028579	-11.0914	0.15061	-70.5491
2010	2	22	0	0.00034557	-11.6283	0.137856	-73.015
2010	2	22	30	7.92942e-05	-12.225	0.12553	-71.2634
2010	2	23	0	-0.000179888	-12.1578	0.124535	-72.0125
2010	2	23	30	1.63022e-05	-12.332	0.11865	-67.7954
2010	3	0	0	0.00149872	-9.41416	0.120087	-64.4607
2010	3	0	30	0.00159639	-9.64132	0.110756	-62.3671
2010	3	1	0	0.00145199	-9.48316	0.115741	-59.9461
2010	3	1	30	0.00135249	-9.59784	0.118078	-56.9703
2010	3	2	0	0.00127727	-10.1194	0.102575	-54.6765
2010	3	2	30	0.00137932	-9.96087	0.106767	-56.7303
2010	3	3	0	0.00122609	-10.1693	0.102055	-54.2212
2010	3	3	30	0.00120469	-10.5188	0.0957912	-53.4241
2010	3	4	0	0.0011474	-10.683	0.0901366	-52.1643
2010	3	4	30	0.00125322	-11.1843	0.0865779	-51.4645
2010	3	5	0	0.00126291	-11.243	0.0863344	-50.8362
2010	3	5	30	0.00106857	-11.2596	0.0841835	-49.3542
2010	3	6	0	0.00110024	-11.3807	0.0804071	-49.1475
2010	3	6	30	0.000806166	-11.6125	0.0784619	-45.2192
2010	3	7	0	0.000750793	-12.0691	0.0742924	-43.4661
2010	3	7	30	0.00042611	-12.0689	0.0701524	-41.6295
2010	3	8	0	0.0011752	-11.1163	0.0761875	-22.8481
2010	3	8	30	0.00310417	-8.75765	0.113479	22.8588
2010	3	9	0	0.00692282	-6.38874	0.174146	84.543
2010	3	9	30	0.00962532	-4.96448	0.21504	157.365
2010	3	10	0	0.0120487	-3.92748	0.248026	220.734
2010	3	10	30	0.0150034	-2.98616	0.288047	292.89
2010	3	11	0	0.0163528	-2.1251	0.324064	335.81
2010	3	11	30	0.0184394	-1.13635	0.370144	386.387
2010	3	12	0	0.0184513	-0.399097	0.411994	416.148
2010	3	12	30	0.0241742	0.290032	0.454272	441.965
2010	3	13	0	0.0212646	0.894419	0.490968	444.635
2010	3	13	30	0.0198311	1.42432	0.523296	422.425
2010	3	14	0	0.0207412	1.70194	0.545161	404.687
2010	3	14	30	0.0196676	1.76581	0.549297	367.323
2010	3	15	0	0.017613	1.70852	0.544762	321.532
2010	3	15	30	0.0166984	1.66513	0.537952	281.005
2010	3	16	0	0.0133698	1.59029	0.534704	230.473
2010	3	16	30	0.0161912	1.48771	0.534844	199.598
2010	3	17	0	0.0106497	0.950871	0.502803	148.066
2010	3	17	30	0.00944844	0.24171	0.468625	93.2581
2010	3	18	0	0.00731524	-0.309903	0.434302	49.6753
2010	3	18	30	0.00652813	-1.04929	0.396258	-1.02594
2010	3	19	0	0.00287525	-2.23226	0.340291	-45.1537
2010	3	19	30	0.00196045	-3.80416	0.275889	-71.548
2010	3	20	0	0.00211374	-5.15019	0.228022	-75.7053
2010	3	20	30	0.000924469	-5.87168	0.205085	-74.7654
2010	3	21	0	0.00136482	-6.28774	0.194783	-74.7885
2010	3	21	30	0.00219191	-6.79152	0.178808	-72.6995
2010	3	22	0	0.00106076	-7.37368	0.164561	-69.006
2010	3	22	30	0.00116273	-8.07729	0.14814	-66.5772
2010	3	23	0	0.00156228	-8.34397	0.140512	-64.3178
2010	3	23	30	0.00161593	-8.72145	0.132674	-63.0043
2010	4	0	0	0.00255419	-5.05377	0.131278	-62.9802
2010	4	0	30	0.00240529	-5.27723	0.122899	-63.1618
2010	4	1	0	0.00251418	-5.56043	0.114687	-63.5602
2010	4	1	30	0.00203145	-6.1077	0.100962	-63.8451
2010	4	2	0	0.00225951	-6.372	0.0958966	-61.1602
2010	4	2	30	0.00230901	-6.433	0.0938149	-60.6927
2010	4	3	0	0.00196453	-6.6523	0.090031	-61.298
2010	4	3	30	0.00194369	-6.95873	0.0869368	-62.9029
2010	4	4	0	0.00224497	-7.1649	0.0831328	-61.9171
2010	4	4	30	0.00202886	-7.4867	0.0787618	-59.857
2010	4	5	0	0.00212891	-7.6062	0.0774354	-59.1113
2010	4	5	30	0.0020872	-7.81933	0.0725708	-58.3098
2010	4	6	0	0.00193882	-8.15247	0.0710596	-56.9544
2010	4	6	30	0.00179489	-8.3179	0.070085	-55.9795
2010	4	7	0	0.0012971	-8.3535	0.0690342	-48.4535
2010	4	7	30	0.00279184	-7.42127	0.0833033	-13.5045
2010	4	8	0	0.00653793	-4.9891	0.132588	48.3802
2010	4	8	30	0.0104708	-3.11383	0.185348	117.96
2010	4	9	0	0.0148044	-2.1654	0.213658	187.134
2010	4	9	30	0.0185772	-1.176	0.257785	267.022
2010	4	10	0	0.0223934	-0.2059	0.31059	337.217
2010	4	10	30	0.0262223	0.972133	0.377004	422.14
2010	4	11	0	0.0267687	1.87793	0.431412	477.273
2010	4	11	30	0.0314906	2.56053	0.472903	497.02
2010	4	12	0	0.032402	3.23063	0.515372	519.037
2010	4	12	30	0.0342961	3.7401	0.546513	522.683
2010	4	13	0	0.0391688	4.3483	0.582153	525.343
2010	4	13	30	0.0375262	4.80063	0.615071	491.707
2010	4	14	0	0.0355046	5.10873	0.633646	486.174
2010	4	14	30	0.0338002	5.29037	0.638354	431.455
2010	4	15	0	0.0316546	5.34907	0.641405	401.045
2010	4	15	30	0.0276554	5.47893	0.648491	354.813
2010	4	16	0	0.0240177	5.47207	0.64665	313.625
2010	4	16	30	0.0209045	5.34673	0.644131	250.171
2010	4	17	0	0.0192285	4.8311	0.608108	192.795
2010	4	17	30	0.0162801	4.2043	0.566563	134.256
2010	4	18	0	0.0126546	3.80123	0.546316	96.7984
2010	4	18	30	0.0108086	2.99507	0.49611	39.9781
2010	4	19	0	0.00774527	1.9738	0.433314	-7.3516
2010	4	19	30	0.00606558	0.976	0.38128	-48.5762
2010	4	20	0	0.00582098	-0.273933	0.326888	-70.683
2010	4	20	30	0.00635472	-1.32053	0.280608	-66.3355
2010	4	21	0	0.00615882	-1.54707	0.270113	-63.6888
2010	4	21	30	0.00293543	-2.09627	0.24694	-63.5367
2010	4	22	0	0.00388747	-2.74817	0.22709	-64.334
2010	4	22	30	0.00368024	-3.12163	0.208952	-66.3413
2010	4	23	0	0.00310056	-3.6868	0.183168	-66.6814
2010	4	23	30	0.0030556	-4.3406	0.154861	-66.5061
2010	5	0	0	0.00531882	0.867935	0.166939	-41.5105
2010	5	0	30	0.00269591	0.0999677	0.1316	-42.608
2010	5	1	0	0.00375968	-0.209484	0.119483	-41.27
2010	5	1	30	0.00420634	-0.352774	0.117849	-38.9347
2010	5	2	0	0.00363302	-0.70871	0.11168	-35.54
2010	5	2	30	0.00288585	-0.738194	0.106267	-35.9137
2010	5	3	0	0.00340865	-1.01823	0.100392	-35.1276
2010	5	3	30	0.0034675	-1.16303	0.0972871	-36.4217
2010	5	4	0	0.00374577	-1.47197	0.0880263	-37.0325
2010	5	4	30	0.00278008	-1.69806	0.0848391	-36.8244
2010	5	5	0	0.0026402	-1.91729	0.082637	-37.572
2010	5	5	30	0.00363518	-2.04255	0.0798904	-35.3329
2010	5	6	0	0.00223875	-2.27629	0.07881	-35.9044
2010	5	6	30	0.00235957	-2.41323	0.0791609	-32.1367
2010	5	7	0	0.00290134	-1.86142	0.0769799	-5.9541
2010	5	7	30	0.00919388	0.0496129	0.110966	38.1288
2010	5	8	0	0.0152099	1.69603	0.188418	99.4581
2010	5	8	30	0.0223627	2.48126	0.217584	173.312
2010	5	9	0	0.0215578	3.18094	0.25547	230.793
2010	5	9	30	0.0211009	3.95332	0.30304	293.559
2010	5	10	0	0.0274542	4.68584	0.357227	359.252
2010	5	10	30	0.0344906	5.60484	0.415695	423.146
2010	5	11	0	0.0367014	6.17581	0.45499	448.327
2010	5	11	30	0.0381043	6.92594	0.50973	488.126
2010	5	12	0	0.0417632	7.4979	0.558985	502.399
2010	5	12	30	0.0467383	8.01319	0.599554	530.009
2010	5	13	0	0.0500173	8.55716	0.652475	545.121
2010	5	13	30	0.0523904	9.12358	0.705967	555.055
2010	5	14	0	0.050612	9.67381	0.76323	536.596
2010	5	14	30	0.049109	10.0041	0.791475	511.266
2010	5	15	0	0.042463	10.2481	0.822861	461.384
2010	5	15	30	0.0386747	10.0718	0.803964	380.087
2010	5	16	0	0.0321582	9.77294	0.774127	308.642
2010	5	16	30	0.0306306	9.44129	0.745259	256.239
2010	5	17	0	0.0278472	9.31765	0.736095	212.18
2010	5	17	30	0.0253169	9.372	0.737952	196.447
2010	5	18	0	0.0231526	8.83242	0.698718	137.511
2010	5	18	30	0.0178591	8.15684	0.643677	77.6935
2010	5	19	0	0.0136436	7.387	0.578907	28.412
2010	5	19	30	0.0100011	6.72403	0.526254	-2.44813
2010	5	20	0	0.00632147	5.74332	0.452558	-39.055
2010	5	20	30	0.00550739	4.53039	0.37466	-52.608
2010	5	21	0	0.00577225	3.80042	0.335638	-53.4163
2010	5	21	30	0.00518428	3.36919	0.301045	-50.9268
2010	5	22	0	0.00611415	2.7829	0.256693	-48.1421
2010	5	22	30	0.00549714	2.26081	0.229821	-44.1374
2010	5	23	0	0.0048659	1.74345	0.205541	-42.6245
2010	5	23	30	0.00436811	1.20903	0.173687	-39.8558
2010	6	0	0	0.0028149	3.96937	0.134523	-41.401
2010	6	0	30	0.0025258	3.59923	0.122915	-41.9163
2010	6	1	0	0.00265117	3.4991	0.118939	-39.3162
2010	6	1	30	0.00291667	3.18737	0.10526	-39.4052
2010	6	2	0	0.00285308	2.9839	0.0958635	-38.6524
2010	6	2	30	0.00230573	2.9398	0.0916447	-35.5462
2010	6	3	0	0.00205876	2.79507	0.0889144	-36.5694
2010	6	3	30	0.0019321	2.60737	0.0862547	-33.5039
2010	6	4	0	0.00154544	2.32787	0.0817592	-31.8047
2010	6	4	30	0.00216443	2.22113	0.0772498	-33.2548
2010	6	5	0	0.00150733	1.9619	0.0752833	-33.3998
2010	6	5	30	0.000737816	1.64737	0.0706783	-32.5946
2010	6	6	0	0.000354271	1.50377	0.0661829	-30.7638
2010	6	6	30	0.000255152	1.73917	0.0681436	-17.922
2010	6	7	0	0.00740799	2.85737	0.0801687	21.4337
2010	6	7	30	0.00964796	5.12123	0.137462	70.0513
2010	6	8	0	0.0177647	6.52143	0.227211	126.427
2010	6	8	30	0.0249734	7.3869	0.278056	177.424
2010	6	9	0	0.0293651	8.27083	0.342972	232.323
2010	6	9	30	0.0324793	9.27	0.418612	297.283
2010	6	10	0	0.0417371	10.0383	0.474565	372.866
2010	6	10	30	0.0474462	10.7314	0.538098	418.67
2010	6	11	0	0.0586355	11.3406	0.603856	469.44
2010	6	11	30	0.0632756	11.8801	0.664347	503.37
2010	6	12	0	0.0663653	12.3625	0.703421	528.63
2010	6	12	30	0.069857	12.8653	0.754403	567.45
2010	6	13	0	0.0725748	13.3206	0.800677	561.893
2010	6	13	30	0.0647869	13.4043	0.807559	503.093
2010	6	14	0	0.0582502	13.1525	0.794529	437.062
2010	6	14	30	0.0564205	13.386	0.833821	410.256
2010	6	15	0	0.0562299	13.5469	0.849563	386.323
2010	6	15	30	0.0524761	13.5462	0.850694	381.01
2010	6	16	0	0.0539531	13.5644	0.852805	354.778
2010	6	16	30	0.0437592	13.416	0.838707	296.89
2010	6	17	0	0.0403989	12.717	0.771964	241.261
2010	6	17	30	0.0404841	12.5626	0.768014	216.075
2010	6	18	0	0.0362964	12.4674	0.753783	183.437
2010	6	18	30	0.0279423	11.9967	0.689678	118.685
2010	6	19	0	0.0196508	11.5468	0.647435	62.6907
2010	6	19	30	0.0149175	11.1169	0.598285	20.3506
2010	6	20	0	0.00983349	10.2377	0.513934	-20.7556
2010	6	20	30	0.00478991	8.9332	0.410281	-49.628
2010	6	21	0	0.00331231	7.42423	0.309887	-55.1197
2010	6	21	30	0.00376193	6.41443	0.245731	-50.3294
2010	6	22	0	0.00466571	5.57217	0.205138	-46.636
2010	6	22	30	0.00494806	5.12747	0.176336	-42.6428
2010	6	23	0	0.00315489	4.75957	0.161365	-41.3984
2010	6	23	30	0.00323269	4.29553	0.143917	-41.7353
2010	7	0	0	0.00250473	7.59013	0.0968445	-32.6055
2010	7	0	30	0.00231526	7.459	0.0951539	-31.0764
2010	7	1	0	0.00244051	7.44103	0.0940293	-31.206
2010	7	1	30	0.00209943	7.11923	0.0832972	-32.8076
2010	7	2	0	0.00128655	6.93452	0.0746165	-30.5249
2010	7	2	30	0.00253003	6.69784	0.0690153	-30.5434
2010	7	3	0	0.00195004	6.53087	0.0664834	-30.1157
2010	7	3	30	0.00565901	6.48919	0.0656391	-26.9207
2010	7	4	0	0.00208939	6.43535	0.0699241	-25.9713
2010	7	4	30	0.00311017	6.09697	0.0685678	-27.8342
2010	7	5	0	0.00178267	5.73019	0.0629931	-28.9952
2010	7	5	30	0.00191353	5.4671	0.0552062	-27.0743
2010	7	6	0	0.000896229	5.28655	0.0526114	-24.7917
2010	7	6	30	-0.000920603	5.19942	0.0457145	-17.1354
2010	7	7	0	0.000607193	5.79545	0.0496722	4.53065
2010	7	7	30	0.00626113	7.54645	0.0705025	48.5832
2010	7	8	0	0.0163149	9.65161	0.165925	95.6748
2010	7	8	30	0.0221008	10.7626	0.251922	142.005
2010	7	9	0	0.0340019	11.5825	0.306649	206.145
2010	7	9	30	0.0421522	12.3964	0.357634	266.272
2010	7	10	0	0.0517885	12.8771	0.387566	320.147
2010	7	10	30	0.063522	13.6121	0.456734	391.29
2010	7	11	0	0.0738161	14.2152	0.512996	440.619
2010	7	11	30	0.0838254	14.8824	0.570696	497.09
2010	7	12	0	0.0937411	15.4884	0.625732	547.659
2010	7	12	30	0.0978336	16.0639	0.710129	574.058
2010	7	13	0	0.0907322	16.19	0.755707	534.698
2010	7	13	30	0.0901873	16.4403	0.802115	540.394
2010	7	14	0	0.0916925	16.7697	0.857899	517.423
2010	7	14	30	0.0939105	16.9839	0.884817	515.994
2010	7	15	0	0.0973496	17.2558	0.915892	543.155
2010	7	15	30	0.0929485	17.5413	0.943598	492.103
2010	7	16	0	0.0832106	17.6694	0.948195	435.448
2010	7	16	30	0.0719751	17.4316	0.927515	359.527
2010	7	17	0	0.0689183	17.3877	0.926571	334.113
2010	7	17	30	0.0589986	17.0355	0.885413	258.337
2010	7	18	0	0.049065	16.7087	0.84306	202.79
2010	7	18	30	0.0360386	16.006	0.762548	135.94
2010	7	19	0	0.0256589	15.4345	0.693999	68.2758
2010	7	19	30	0.0162997	14.7574	0.604002	13.1674
2010	7	20	0	0.00912752	13.8251	0.503445	-23.9083
2010	7	20	30	0.00858811	12.3912	0.370998	-43.4956
2010	7	21	0	0.00687935	11.0687	0.289952	-45.1578
2010	7	21	30	0.00483992	10.2776	0.242376	-45.125
2010	7	22	0	0.00435442	9.61574	0.196545	-42.0656
2010	7	22	30	0.00393638	9.10226	0.155269	-40.3238
2010	7	23	0	0.00351205	8.64713	0.134866	-37.8272
2010	7	23	30	0.00291032	8.34497	0.12342	-34.8406
2010	8	0	0	0.00438061	6.31423	0.0830601	-29.1514
2010	8	0	30	0.00455678	6.01481	0.0701892	-27.1808
2010	8	1	0	0.00388528	6.01777	0.0691718	-25.1034
2010	8	1	30	0.00543039	5.79171	0.0704788	-23.8417
2010	8	2	0	0.00929552	5.70977	0.0596012	-22.2194
2010	8	2	30	0.00792815	5.61997	0.0560734	-20.4729
2010	8	3	0	0.00806076	5.50865	0.0564514	-20.6471
2010	8	3	30	0.00459797	5.2839	0.0534617	-19.5694
2010	8	4	0	0.00478128	5.37742	0.054537	-14.3863
2010	8	4	30	0.00496181	5.47032	0.0565241	-14.391
2010	8	5	0	0.00445657	5.29548	0.0545418	-15.0624
2010	8	5	30	0.00357792	4.9721	0.0541272	-15.9125
2010	8	6	0	0.00426908	4.81148	0.0521039	-14.1832
2010	8	6	30	0.00279015	4.6649	0.0456131	-13.2674
2010	8	7	0	0.00147438	4.6961	0.0426233	-3.98048
2010	8	7	30	0.00316491	5.29726	0.0446024	21.2214
2010	8	8	0	0.0098091	7.006	0.071491	60.7306
2010	8	8	30	0.0163434	8.40852	0.140247	113.653
2010	8	9	0	0.0295457	9.38271	0.194877	173.664
2010	8	9	30	0.0371624	10.2071	0.254349	224.117
2010	8	10	0	0.0460839	10.8913	0.299061	272.576
2010	8	10	30	0.0551739	11.6843	0.360497	348.02
2010	8	11	0	0.0661731	12.4147	0.42334	413.253
2010	8	11	30	0.0735819	13.0426	0.476848	449.555
2010	8	12	0	0.0823416	13.6501	0.536901	492.107
2010	8	12	30	0.0904916	14.1821	0.59144	524.468
2010	8	13	0	0.0976764	14.7323	0.64526	554.932
2010	8	13	30	0.102612	15.0981	0.685596	553.777
2010	8	14	0	0.104391	15.3585	0.722851	540.902
2010	8	14	30	0.0953272	15.5656	0.764348	493.57
2010	8	15	0	0.09108	15.628	0.783198	440.094
2010	8	15	30	0.0865948	15.6708	0.794806	424.229
2010	8	16	0	0.0734325	15.5598	0.78523	353.86
2010	8	16	30	0.0650993	15.2404	0.748573	283.432
2010	8	17	0	0.0536724	14.874	0.706012	227.457
2010	8	17	30	0.0390224	14.1017	0.636527	143.312
2010	8	18	0	0.0298519	13.3105	0.568481	105.595
2010	8	18	30	0.0253823	12.8952	0.528089	62.9647
2010	8	19	0	0.0197934	12.2709	0.472263	27.0824
2010	8	19	30	0.0101399	11.3811	0.362763	-17.0394
2010	8	20	0	0.0114962	10.1649	0.277546	-30.6276
2010	8	20	30	0.00608561	8.95442	0.198601	-39.8505
2010	8	21	0	0.00501308	8.09687	0.157508	-41.3765
2010	8	21	30	0.00487464	7.566	0.140987	-38.5256
2010	8	22	0	0.00524457	7.31884	0.129073	-33.9434
2010	8	22	30	0.00507174	6.88077	0.106783	-31.8542
2010	8	23	0	0.00534417	6.53535	0.0861378	-28.4846
2010	8	23	30	0.00272499	6.40248	0.0864461	-29.188
2010	9	0	0	0.00588883	3.22337	0.0637386	-29.3244
2010	9	0	30	0.00334547	3.22073	0.059457	-25.438
2010	9	1	0	0.00286334	3.159	0.0566295	-24.234
2010	9	1	30	0.00319687	3.00433	0.0485821	-25.358
2010	9	2	0	0.00302924	2.92963	0.0474146	-23.7773
2010	9	2	30	0.00308847	2.71767	0.0441228	-23.0317
2010	9	3	0	0.00352582	2.4497	0.0392014	-24.3592
2010	9	3	30	0.00393461	2.25887	0.036451	-24.1321
2010	9	4	0	0.00359114	2.04377	0.0342766	-21.8602
2010	9	4	30	0.00297605	1.7575	0.0321204	-20.947
2010	9	5	0	0.00249586	1.55593	0.0283669	-18.4171
2010	9	5	30	0.00270223	1.4017	0.0246313	-17.3832
2010	9	6	0	0.0028843	1.47467	0.0223572	-17.1736
2010	9	6	30	0.00376014	1.40587	0.0221775	-16.3408
2010	9	7	0	0.00288422	1.3933	0.0215691	-13.9372
2010	9	7	30	0.00236872	1.62973	0.0202256	-1.43847
2010	9	8	0	0.00383861	2.69637	0.022326	37.2887
2010	9	8	30	0.00959908	4.26863	0.0478388	78.7077
2010	9	9	0	0.0152807	5.131	0.0816544	111.388
2010	9	9	30	0.0219793	5.9395	0.113911	161.157
2010	9	10	0	0.0341077	6.9729	0.169073	249.51
2010	9	10	30	0.044372	7.92577	0.235561	310.221
2010	9	11	0	0.04891	8.5949	0.300126	325.603
2010	9	11	30	0.05488	9.30217	0.360542	382.567
2010	9	12	0	0.0606264	10.0117	0.404853	419.093
2010	9	12	30	0.0638378	10.6545	0.463535	465.997
2010	9	13	0	0.0746042	11.4882	0.536969	488.47
2010	9	13	30	0.0754456	11.9802	0.588551	485.48
2010	9	14	0	0.0791668	12.5115	0.650072	492.772
2010	9	14	30	0.0696706	12.5197	0.676991	407.389
2010	9	15	0	0.0667448	12.4478	0.681445	371.787
2010	9	15	30	0.0592233	12.1245	0.677059	309.32
2010	9	16	0	0.0537105	11.9806	0.67748	266.253
2010	9	16	30	0.0431515	11.5216	0.638095	199.702
2010	9	17	0	0.0368506	11.234	0.617916	167.343
2010	9	17	30	0.029912	10.761	0.57186	112.879
2010	9	18	0	0.0268641	10.3121	0.537678	77.6263
2010	9	18	30	0.017779	9.7386	0.476699	26.3989
2010	9	19	0	0.0106523	8.78973	0.383264	-25.6814
2010	9	19	30	0.00676444	7.11837	0.264079	-44.0328
2010	9	20	0	0.00566817	5.522	0.173665	-45.1029
2010	9	20	30	0.00458189	4.88	0.134151	-45.9535
2010	9	21	0	0.00874187	4.4186	0.112045	-44.4909
2010	9	21	30	0.00638119	3.95127	0.0948523	-39.9497
2010	9	22	0	0.00292122	3.84267	0.091183	-37.108
2010	9	22	30	0.00283139	3.68003	0.0856903	-36.0854
2010	9	23	0	0.00308813	3.332	0.0811	-35.7071
2010	9	23	30	0.00433851	3.13277	0.0726502	-31.5258
2010	10	0	0	0.000388187	-5.34016	0.0452345	-48.7553
2010	10	0	30	0.000201061	-5.60503	0.0383209	-47.1813
2010	10	1	0	-0.000754775	-5.65135	0.0353154	-45.1657
2010	10	1	30	7.98588e-05	-5.83326	0.0321628	-44.5426
2010	10	2	0	-0.000463853	-6.0499	0.0300686	-45.4857
2010	10	2	30	0.000865598	-6.05152	0.0309861	-44.4646
2010	10	3	0	-0.00011067	-6.11345	0.0307537	-42.3379
2010	10	3	30	4.44379e-05	-6.35965	0.0293644	-42.5953
2010	10	4	0	0.00012443	-6.41868	0.0301097	-42.1237
2010	10	4	30	0.00033677	-6.62265	0.0285704	-40.891
2010	10	5	0	0.000272634	-6.85	0.0270899	-39.3687
2010	10	5	30	0.000170462	-6.85413	0.0279534	-39.0864
2010	10	6	0	0.000163629	-6.95071	0.0280604	-36.6772
2010	10	6	30	-0.00111299	-6.79045	0.0298349	-34.6828
2010	10	7	0	8.8942e-05	-6.91745	0.0301929	-33.9562
2010	10	7	30	4.37568e-05	-7.09671	0.0283734	-32.239
2010	10	8	0	0.00102571	-6.42035	0.0305369	-7.96268
2010	10	8	30	0.00469084	-3.75097	0.0559042	40.4919
2010	10	9	0	0.00819481	-1.85952	0.102416	96.9132
2010	10	9	30	0.0110331	-0.825806	0.132887	149.857
2010	10	10	0	0.0135529	-0.0884516	0.1598	204.136
2010	10	10	30	0.0163848	1.00571	0.214177	267.476
2010	10	11	0	0.0193952	2.07052	0.271188	333.897
2010	10	11	30	0.0218516	3.04539	0.336714	383.974
2010	10	12	0	0.0206487	3.79461	0.390984	393.481
2010	10	12	30	0.0231462	4.49094	0.442229	405.632
2010	10	13	0	0.0267706	5.23368	0.498833	422.981
2010	10	13	30	0.028202	5.84455	0.552067	418.058
2010	10	14	0	0.026148	6.29697	0.587149	386.332
2010	10	14	30	0.024275	6.59603	0.617085	363.739
2010	10	15	0	0.0188867	6.5821	0.620507	289.765
2010	10	15	30	0.0180069	6.38903	0.60693	234.705
2010	10	16	0	0.0149937	6.16832	0.594336	179.04
2010	10	16	30	0.0130001	5.72006	0.5584	122.837
2010	10	17	0	0.0100164	5.35642	0.531086	72.3265
2010	10	17	30	0.00772181	4.57926	0.461608	22.2759
2010	10	18	0	0.0049899	3.41516	0.374016	-29.289
2010	10	18	30	0.002181	1.7709	0.284022	-58.1769
2010	10	19	0	0.00290219	-0.525355	0.179112	-64.4944
2010	10	19	30	0.0017136	-1.69716	0.131024	-64.6875
2010	10	20	0	0.00100644	-2.06232	0.125468	-63.3944
2010	10	20	30	0.00163887	-2.5231	0.116624	-62.9707
2010	10	21	0	0.00136172	-3.10181	0.0950334	-60.8691
2010	10	21	30	0.000503069	-3.6251	0.0798455	-60.9083
2010	10	22	0	0.000617441	-3.88284	0.0733602	-60.8348
2010	10	22	30	0.000150494	-4.48506	0.0635621	-57.1222
2010	10	23	0	0.000292496	-4.82258	0.0574691	-54.7764
2010	10	23	30	-0.000221806	-4.97432	0.0540142	-54.3499
2010	11	0	0	0.000726281	-11.4826	0.094707	-92.1803
2010	11	0	30	0.000710995	-11.8262	0.086485	-91.9341
2010	11	1	0	0.000717643	-12.424	0.078304	-90.5759
2010	11	1	30	0.000690714	-12.7679	0.0735994	-90.6794
2010	11	2	0	0.000706738	-12.8259	0.0752029	-89.0578
2010	11	2	30	0.000670621	-13.1463	0.0729554	-89.0699
2010	11	3	0	0.00070436	-13.432	0.0695606	-87.5903
2010	11	3	30	0.000670481	-13.7738	0.0615216	-86.2919
2010	11	4	0	0.000663216	-13.9813	0.0587577	-87.0579
2010	11	4	30	0.000715506	-14.1191	0.0597534	-85.2214
2010	11	5	0	0.000715444	-14.1585	0.0604716	-84.8479
2010	11	5	30	0.000753506	-14.7267	0.0531756	-81.5811
2010	11	6	0	0.000785269	-15.1393	0.0478368	-81.2135
2010	11	6	30	0.000792099	-15.3568	0.0473157	-74.5471
2010	11	7	0	0.000864183	-15.3782	0.0470562	-61.3374
2010	11	7	30	0.00179864	-15.1611	0.0489036	-26.5682
2010	11	8	0	0.00259831	-15.0953	0.0516152	11.111
2010	11	8	30	0.00299501	-13.6793	0.0636411	50.4073
2010	11	9	0	0.00476408	-9.86634	0.110961	104.63
2010	11	9	30	0.00632368	-7.18463	0.168436	154.675
2010	11	10	0	0.00745268	-5.58056	0.213019	209.437
2010	11	10	30	0.00823497	-4.36308	0.253064	250.864
2010	11	11	0	0.0102519	-2.97138	0.310177	288.771
2010	11	11	30	0.00960875	-1.82684	0.366604	319.358
2010	11	12	0	0.0106419	-0.671778	0.43027	341.25
2010	11	12	30	0.0116853	0.0962333	0.471077	348.045
2010	11	13	0	0.0126991	0.760267	0.509222	345.194
2010	11	13	30	0.0145106	1.33253	0.541297	312.905
2010	11	14	0	0.0146802	1.72173	0.566557	270.877
2010	11	14	30	0.012703	1.94844	0.581848	234.117
2010	11	15	0	0.0124147	2.14814	0.598296	197.029
2010	11	15	30	0.0106216	2.27027	0.60604	133.069
2010	11	16	0	0.00881878	2.16837	0.600783	58.1775
2010	11	16	30	0.00679272	1.72118	0.579659	-9.91833
2010	11	17	0	0.00463229	1.16763	0.551549	7.18448
2010	11	17	30	0.00208011	-0.175622	0.480539	-61.7089
2010	11	18	0	0.00129467	-2.60883	0.374101	-104.659
2010	11	18	30	0.00102384	-6.16072	0.259722	-106.965
2010	11	19	0	0.000948156	-7.28214	0.219773	-104.048
2010	11	19	30	0.000871994	-8.08566	0.188555	-101.288
2010	11	20	0	0.000833464	-8.67319	0.168864	-102.704
2010	11	20	30	0.000821636	-8.78672	0.16413	-101.594
2010	11	21	0	0.000774841	-9.53178	0.145255	-97.0313
2010	11	21	30	0.000760994	-10.2313	0.126316	-95.1167
2010	11	22	0	0.000681284	-10.68	0.115824	-95.1009
2010	11	22	30	0.000624832	-11.0154	0.105914	-92.0241
2010	11	23	0	0.000703544	-11.1812	0.105198	-92.4942
2010	11	23	30	0.000731396	-11.5379	0.101615	-92.2533
2010	12	0	0	0.000266724	-17.3587	0.0772476	-87.6727
2010	12	0	30	0.000301564	-17.4735	0.0764444	-87.1304
2010	12	1	0	0.000322738	-17.009	0.08214	-88.0668
2010	12	1	30	0.000316716	-17.0694	0.0829316	-88.5105
2010	12	2	0	0.000415774	-17.4981	0.0806532	-87.2011
2010	12	2	30	0.000352572	-17.7961	0.0777592	-84.4504
2010	12	3	0	0.000373339	-17.8287	0.0762978	-83.903
2010	12	3	30	0.000364391	-17.9858	0.0761574	-83.2735
2010	12	4	0	0.000408337	-18.1448	0.0752794	-84.6327
2010	12	4	30	0.000415157	-18.211	0.0753532	-84.3259
2010	12	5	0	0.000405314	-18.4103	0.0725307	-82.674
2010	12	5	30	0.000392268	-18.2752	0.0716211	-81.7784
2010	12	6	0	0.000434598	-18.2668	0.0728598	-81.7719
2010	12	6	30	0.000509939	-18.9	0.0666883	-79.9223
2010	12	7	0	0.000477221	-18.8516	0.0655636	-80.4852
2010	12	7	30	0.000519721	-18.9697	0.0639788	-79.3771
2010	12	8	0	0.000539912	-18.9077	0.0634284	-78.8325
2010	12	8	30	0.000420452	-19.0171	0.0619782	-78.4455
2010	12	9	0	0.000567115	-17.4139	0.0747124	-54.6971
2010	12	9	30	0.00191293	-12.9741	0.135178	-13.7636
2010	12	10	0	0.00260359	-10.6594	0.182113	45.0984
2010	12	10	30	0.00378394	-9.29294	0.211814	111.66
2010	12	11	0	0.00433571	-8.17506	0.239239	168.813
2010	12	11	30	0.00520191	-7.27929	0.266127	214.974
2010	12	12	0	0.00639557	-6.4729	0.290451	255.89
2010	12	12	30	0.007175	-5.66155	0.319672	276.823
2010	12	13	0	0.00829419	-5.05545	0.34235	287.023
2010	12	13	30	0.00812728	-4.44555	0.36484	286.406
2010	12	14	0	0.00735265	-3.96316	0.381882	263.071
2010	12	14	30	0.00663296	-3.56629	0.397976	235.833
2010	12	15	0	0.00532174	-3.24552	0.412762	209.451
2010	12	15	30	0.00524199	-3.09006	0.419092	172.77
2010	12	16	0	0.0038125	-3.29877	0.413432	106.517
2010	12	16	30	0.00286801	-3.63739	0.401273	50.471
2010	12	17	0	0.00186213	-4.17303	0.380321	-6.96148
2010	12	17	30	0.000987683	-5.4789	0.33209	-57.4881
2010	12	18	0	0.000617933	-8.04987	0.253158	-83.7752
2010	12	18	30	0.000448001	-11.2952	0.183508	-90.3626
2010	12	19	0	0.000413352	-12.5918	0.16065	-91.8255
2010	12	19	30	0.000340055	-13.3193	0.145826	-91.8923
2010	12	20	0	0.000394353	-13.6643	0.137162	-90.051
2010	12	20	30	0.000367356	-13.7802	0.134787	-91.8403
2010	12	21	0	0.000343562	-14.4306	0.122282	-89.2119
2010	12	21	30	0.000356715	-14.9071	0.114078	-88.2548
2010	12	22	0	0.000351703	-15.2903	0.108733	-88.5296
2010	12	22	30	0.000349061	-15.8081	0.100778	-86.5385
2010	12	23	0	0.000330804	-16.4332	0.0917536	-84.7375
2010	12	23	30	0.000330262	-17.0139	0.0824536	-84.3668
2011	1	0	0	5.837e-05	-19.1516	0.0649289	-68.018
2011	1	0	30	2.52606e-05	-19.6274	0.0617832	-65.9773
2011	1	1	0	1.32507e-05	-20.1394	0.057182	-64.2642
2011	1	1	30	1.91703e-05	-20.34	0.0537112	-61.8202
2011	1	2	0	-1.50049e-05	-20.651	0.0515431	-60.3387
2011	1	2	30	-2.07914e-05	-21.1948	0.0470199	-59.5156
2011	1	3	0	-3.00391e-05	-21.2145	0.0480152	-60.5531
2011	1	3	30	-7.54833e-06	-21.2603	0.0490745	-59.6771
2011	1	4	0	2.36972e-05	-21.1739	0.0497614	-58.4095
2011	1	4	30	-1.39349e-05	-21.5823	0.0480605	-58.3413
2011	1	5	0	-7.11906e-05	-21.6965	0.0453703	-57.2975
2011	1	5	30	-2.02848e-05	-22.2071	0.0412349	-55.0921
2011	1	6	0	-5.31681e-05	-22.449	0.0404893	-55.2264
2011	1	6	30	-7.64245e-05	-22.7848	0.0369822	-55.0193
2011	1	7	0	-0.000106844	-23.0287	0.0350251	-55.1752
2011	1	7	30	-0.000134958	-23.5435	0.031968	-55.7892
2011	1	8	0	-0.000157378	-23.7381	0.0304722	-56.7196
2011	1	8	30	-0.000236907	-23.7952	0.0304555	-56.5417
2011	1	9	0	-1.20233e-05	-22.8703	0.0326932	-38.888
2011	1	9	30	0.00170226	-18.3623	0.0557311	8.38548
2011	1	10	0	0.0033404	-15.3952	0.0950515	66.8926
2011	1	10	30	0.00439049	-14.3319	0.11141	123.274
2011	1	11	0	0.00582282	-13.1905	0.129444	189.442
2011	1	11	30	0.00629561	-12.1076	0.150139	235.245
2011	1	12	0	0.00739516	-11.1431	0.17097	280.142
2011	1	12	30	0.00832644	-10.1558	0.195232	311.271
2011	1	13	0	0.00815339	-9.38568	0.214392	320.159
2011	1	13	30	0.00763064	-8.53413	0.237835	321.036
2011	1	14	0	0.00739058	-8.04355	0.251498	305.145
2011	1	14	30	0.00721147	-7.56661	0.26493	284.494
2011	1	15	0	0.00612626	-7.44452	0.271338	233.911
2011	1	15	30	0.00520162	-7.22365	0.278888	203.715
2011	1	16	0	0.00483943	-7.28219	0.27865	154.333
2011	1	16	30	0.00366355	-7.53129	0.27228	96.5221
2011	1	17	0	0.00262284	-8.02152	0.260313	35.8485
2011	1	17	30	0.00176963	-8.60713	0.246047	-12.7015
2011	1	18	0	0.00106299	-9.77806	0.217313	-54.3237
2011	1	18	30	0.000502689	-12.104	0.170548	-73.9932
2011	1	19	0	0.000382564	-14.611	0.132098	-75.5438
2011	1	19	30	0.000393764	-15.7026	0.118345	-73.4639
2011	1	20	0	0.00037068	-16.0931	0.110731	-71.1032
2011	1	20	30	0.000338216	-16.4483	0.104523	-70.9522
2011	1	21	0	0.000304878	-17.0501	0.0961982	-70.7198
2011	1	21	30	0.000126083	-17.2629	0.093608	-72.0865
2011	1	22	0	1.60912e-05	-17.8681	0.0855463	-73.8656
2011	1	22	30	2.48156e-05	-18.6055	0.0762858	-73.88
2011	1	23	0	5.59099e-05	-18.7926	0.0735518	-72.8569
2011	1	23	30	4.59186e-05	-19.1239	0.0665196	-70.6906
2011	2	0	0	-0.000180309	-13.2382	0.123086	-59.41
2011	2	0	30	-0.000221313	-13.5425	0.120512	-58.5442
2011	2	1	0	-0.000132277	-13.5871	0.116683	-57.0253
2011	2	1	30	-0.000215692	-13.7266	0.112667	-57.8261
2011	2	2	0	-0.00021572	-14.0516	0.108277	-58.4181
2011	2	2	30	-0.000174786	-14.505	0.100939	-56.1545
2011	2	3	0	-0.000220818	-14.7679	0.0937152	-55.7084
2011	2	3	30	0.000325776	-14.7017	0.0917726	-55.4986
2011	2	4	0	0.000905754	-15.1144	0.0871553	-55.983
2011	2	4	30	0.00146709	-15.4076	0.0838514	-53.9048
2011	2	5	0	-0.000529028	-15.79	0.078444	-54.1807
2011	2	5	30	-0.000213672	-16.0708	0.0759497	-54.3551
2011	2	6	0	-0.000222816	-16.1304	0.0732788	-51.9694
2011	2	6	30	-0.000275833	-16.6257	0.067264	-50.4474
2011	2	7	0	-0.000263243	-16.8654	0.0634757	-47.4344
2011	2	7	30	-0.000409694	-16.993	0.0598814	-47.3628
2011	2	8	0	-0.000346806	-16.6337	0.0608064	-47.0831
2011	2	8	30	-0.000233336	-16.5467	0.0609986	-38.1912
2011	2	9	0	0.00131397	-13.8206	0.0817066	0.423607
2011	2	9	30	0.00337991	-9.58039	0.146841	60.3986
2011	2	10	0	0.00460188	-7.98811	0.18539	122.881
2011	2	10	30	0.00601409	-6.71004	0.216273	180.778
2011	2	11	0	0.00766354	-5.42236	0.252504	249.704
2011	2	11	30	0.00873072	-4.17261	0.295643	309.914
2011	2	12	0	0.00825215	-3.04875	0.338911	350.054
2011	2	12	30	0.00817273	-1.95036	0.383319	378.771
2011	2	13	0	0.00869982	-0.977464	0.429651	410.996
2011	2	13	30	0.00878384	-0.163071	0.471463	401.046
2011	2	14	0	0.00911374	0.4365	0.500989	379.918
2011	2	14	30	0.0083641	0.685643	0.515818	333.341
2011	2	15	0	0.00647689	0.911357	0.529264	302.621
2011	2	15	30	0.0059545	1.36661	0.556041	291.1
2011	2	16	0	0.00529743	1.49686	0.565438	234.39
2011	2	16	30	0.00797166	1.51339	0.567109	188.333
2011	2	17	0	0.00361385	1.34761	0.567189	134.438
2011	2	17	30	0.0023091	0.816321	0.542313	72.7671
2011	2	18	0	0.00138654	-0.289143	0.495295	-3.69157
2011	2	18	30	0.000573793	-2.09236	0.420315	-51.6327
2011	2	19	0	-0.000159785	-4.49943	0.333402	-73.6861
2011	2	19	30	6.11046e-05	-6.30543	0.277753	-76.7011
2011	2	20	0	-7.99246e-05	-7.55846	0.242835	-70.9354
2011	2	20	30	-0.000350228	-8.94814	0.206359	-69.3311
2011	2	21	0	-0.000421941	-9.85164	0.179577	-67.7318
2011	2	21	30	-0.000414558	-10.2368	0.170534	-65.7225
2011	2	22	0	-5.30965e-05	-10.3256	0.171059	-64.3546
2011	2	22	30	-0.000119264	-10.8343	0.160064	-62.0236
2011	2	23	0	-0.000247764	-11.5019	0.147404	-61.1289
2011	2	23	30	-0.000366807	-12.4989	0.133171	-59.9829
2011	3	0	0	5.04938e-06	-12.6025	0.0836005	-63.4027
2011	3	0	30	-3.1686e-05	-13.1027	0.0784558	-60.8969
2011	3	1	0	0.000566874	-13.6801	0.0740381	-60.3434
2011	3	1	30	0.000655592	-13.8757	0.0708672	-62.1012
2011	3	2	0	0.000659677	-14.5691	0.064082	-60.6192
2011	3	2	30	0.000499337	-14.9024	0.0614693	-58.4486
2011	3	3	0	-8.79588e-05	-14.8597	0.0592282	-55.5969
2011	3	3	30	-0.000101588	-14.9259	0.056277	-55.857
2011	3	4	0	0.000551197	-15.1556	0.0554252	-54.6631
2011	3	4	30	0.000541942	-15.4703	0.0547187	-53.5724
2011	3	5	0	0.000459285	-15.7564	0.0552673	-52.6003
2011	3	5	30	0.000458386	-16.2111	0.0495137	-52.5912
2011	3	6	0	0.00031972	-16.5877	0.0460018	-51.4076
2011	3	6	30	0.000235542	-16.8139	0.0467712	-51.5619
2011	3	7	0	6.1204e-05	-17.0291	0.0441995	-50.8777
2011	3	7	30	7.97718e-05	-17.1331	0.0432457	-48.6341
2011	3	8	0	0.00051186	-16.2265	0.0503348	-28.3428
2011	3	8	30	0.00324678	-13.4805	0.0766532	19.3297
2011	3	9	0	0.0064185	-10.6455	0.117052	79.2317
2011	3	9	30	0.010482	-8.93795	0.148247	146.06
2011	3	10	0	0.0137848	-8.03941	0.163972	212.961
2011	3	10	30	0.0161301	-7.09209	0.181862	272.714
2011	3	11	0	0.0181648	-6.25315	0.20964	326.858
2011	3	11	30	0.020326	-5.28236	0.229433	360.316
2011	3	12	0	0.022973	-4.46858	0.260523	388.87
2011	3	12	30	0.0246029	-3.81631	0.286019	400.287
2011	3	13	0	0.0277611	-3.24522	0.310099	432.328
2011	3	13	30	0.0270757	-2.66789	0.337547	450.403
2011	3	14	0	0.0282109	-2.26163	0.357559	414.57
2011	3	14	30	0.0266505	-1.97905	0.371107	381.569
2011	3	15	0	0.0260911	-1.86852	0.378442	339.055
2011	3	15	30	0.0248195	-2.01113	0.379638	297.965
2011	3	16	0	0.0231159	-1.92004	0.385657	257.692
2011	3	16	30	0.0168663	-2.13744	0.375041	191.201
2011	3	17	0	0.017258	-2.29951	0.367775	135.919
2011	3	17	30	0.0140063	-2.60505	0.352776	96.567
2011	3	18	0	0.011273	-2.94628	0.343282	55.4137
2011	3	18	30	0.00891911	-3.639	0.31299	5.90106
2011	3	19	0	0.00450576	-4.68598	0.27481	-36.1799
2011	3	19	30	0.00394287	-6.33359	0.221521	-60.7173
2011	3	20	0	0.00387342	-7.83058	0.178682	-61.5908
2011	3	20	30	0.00230541	-8.37889	0.170141	-64.1247
2011	3	21	0	0.00136808	-9.01043	0.149747	-65.556
2011	3	21	30	0.00140629	-9.84927	0.129849	-64.5159
2011	3	22	0	0.000762254	-10.3774	0.119222	-64.1248
2011	3	22	30	0.00136093	-10.9403	0.103387	-61.9549
2011	3	23	0	0.00136906	-11.3578	0.0978738	-62.4657
2011	3	23	30	0.000574	-11.8684	0.0872699	-62.5668
2011	4	0	0	0.00276491	-2.06021	0.187553	-42.7179
2011	4	0	30	0.00254693	-2.54667	0.168915	-37.1323
2011	4	1	0	0.00235742	-3.01017	0.150029	-35.6864
2011	4	1	30	0.00205523	-3.52056	0.13109	-38.0692
2011	4	2	0	0.00187709	-3.91556	0.116042	-37.1963
2011	4	2	30	0.00210427	-3.82248	0.120393	-36.1033
2011	4	3	0	0.00189157	-3.94622	0.119471	-37.075
2011	4	3	30	0.00181733	-4.36626	0.108425	-37.5099
2011	4	4	0	0.00181111	-4.65473	0.101674	-33.1324
2011	4	4	30	0.0017136	-4.84794	0.0980079	-36.0998
2011	4	5	0	0.00176194	-4.95099	0.0956303	-35.9704
2011	4	5	30	0.00129595	-5.14449	0.087551	-24.2633
2011	4	6	0	0.00190978	-5.30557	0.0814686	-7.79834
2011	4	6	30	0.00505419	-5.61682	0.0734876	42.0735
2011	4	7	0	0.00796737	-5.49743	0.0757767	96.0266
2011	4	7	30	0.0111524	-4.03736	0.107157	152.299
2011	4	8	0	0.0144373	-1.95403	0.174109	214.959
2011	4	8	30	0.0175253	-0.527222	0.233647	298.483
2011	4	9	0	0.0223181	0.593106	0.282629	381.361
2011	4	9	30	0.0268636	1.64892	0.341242	439.551
2011	4	10	0	0.0299897	2.75468	0.410914	508.036
2011	4	10	30	0.0319258	3.67952	0.477043	503.536
2011	4	11	0	0.0362287	4.69588	0.552754	533.864
2011	4	11	30	0.0390056	5.34066	0.599822	546.885
2011	4	12	0	0.0406199	5.98467	0.654595	568.781
2011	4	12	30	0.0428142	6.61395	0.693848	551.336
2011	4	13	0	0.0449903	7.28683	0.739522	534.615
2011	4	13	30	0.0445195	7.67021	0.774436	517.502
2011	4	14	0	0.0441678	8.10265	0.812406	490.859
2011	4	14	30	0.0427371	8.33317	0.830437	431.36
2011	4	15	0	0.0379281	8.50989	0.847439	373.706
2011	4	15	30	0.0346895	8.34256	0.825204	311.295
2011	4	16	0	0.0297364	8.25367	0.810771	209.065
2011	4	16	30	0.0237503	7.75889	0.774174	145.451
2011	4	17	0	0.0239124	7.56504	0.762013	152.077
2011	4	17	30	0.0198618	7.20806	0.745122	71.085
2011	4	18	0	0.0177227	6.57229	0.699355	-8.13142
2011	4	18	30	0.013022	5.76461	0.633006	-34.5925
2011	4	19	0	0.00951517	4.88382	0.565322	-40.2268
2011	4	19	30	0.00537268	3.63627	0.473106	-42.6779
2011	4	20	0	0.00635609	2.4567	0.399454	-50.2821
2011	4	20	30	0.00485295	1.43393	0.335901	-55.8751
2011	4	21	0	0.00369974	0.286367	0.276191	-52.8049
2011	4	21	30	0.00329519	-0.0650333	0.260458	-55.4268
2011	4	22	0	0.00350572	-0.3564	0.247386	-49.9419
2011	4	22	30	0.00302303	-0.682067	0.229972	-60.5563
2011	4	23	0	0.00283794	-1.1428	0.208162	-60.7012
2011	4	23	30	0.00287334	-1.47513	0.195737	-57.5525
2011	5	0	0	0.00241786	0.137226	0.120762	-35.1296
2011	5	0	30	0.00242658	-0.178581	0.106991	-35.6911
2011	5	1	0	0.00347651	-0.38929	0.0987045	-33.7608
2011	5	1	30	0.00185063	-0.551968	0.0879071	-33.6306
2011	5	2	0	0.00279727	-0.702226	0.082753	-33.8761
2011	5	2	30	0.00217256	-0.920065	0.0729313	-32.5367
2011	5	3	0	0.00229376	-1.18452	0.0656499	-30.2786
2011	5	3	30	0.00200154	-1.48235	0.0577974	-30.6693
2011	5	4	0	0.00109019	-1.85755	0.0523484	-31.1171
2011	5	4	30	0.00187706	-2.02235	0.049028	-32.6674
2011	5	5	0	0.00134565	-2.01284	0.0493733	-32.3977
2011	5	5	30	0.0016458	-2.02029	0.0508853	-31.8394
2011	5	6	0	0.00129896	-2.06974	0.0503011	-32.2266
2011	5	6	30	0.000322154	-1.95432	0.0535787	-27.2704
2011	5	7	0	0.00210646	-1.40626	0.0624391	-7.85323
2011	5	7	30	0.00416047	0.177355	0.105545	37.8488
2011	5	8	0	0.00941706	1.72826	0.181483	86.0803
2011	5	8	30	0.0162784	2.73287	0.236226	135.544
2011	5	9	0	0.021364	3.53158	0.273147	197.34
2011	5	9	30	0.0251558	4.32839	0.329735	262.502
2011	5	10	0	0.0314045	5.04432	0.380354	305.89
2011	5	10	30	0.0393329	5.68813	0.428129	371.625
2011	5	11	0	0.0477368	6.37061	0.479211	431.632
2011	5	11	30	0.0456081	6.96874	0.529496	458.671
2011	5	12	0	0.0528324	7.60623	0.578884	495.06
2011	5	12	30	0.0562209	8.2361	0.633469	530.565
2011	5	13	0	0.0553272	8.50929	0.676582	496.632
2011	5	13	30	0.0575969	8.93494	0.710687	485.929
2011	5	14	0	0.0536127	9.15384	0.743877	445.019
2011	5	14	30	0.0546582	9.61939	0.777363	457.458
2011	5	15	0	0.0456948	9.37732	0.759596	363.075
2011	5	15	30	0.047589	9.46432	0.746494	373.283
2011	5	16	0	0.0398767	9.31861	0.724983	321.105
2011	5	16	30	0.0326166	9.11448	0.708631	255.606
2011	5	17	0	0.030724	8.70906	0.678439	206.81
2011	5	17	30	0.0281836	8.48423	0.649368	186.677
2011	5	18	0	0.0267391	8.21813	0.634016	143.263
2011	5	18	30	0.0158379	7.92584	0.61621	84.6672
2011	5	19	0	0.0136388	7.23342	0.554949	27.0581
2011	5	19	30	0.00977648	6.31587	0.496393	-12.289
2011	5	20	0	0.00796499	5.18652	0.412536	-40.4711
2011	5	20	30	0.00425895	4.13223	0.344479	-56.8494
2011	5	21	0	0.00439403	3.27181	0.29507	-53.2575
2011	5	21	30	0.00520786	2.73748	0.270521	-52.5759
2011	5	22	0	0.00442674	2.31281	0.251593	-47.7772
2011	5	22	30	0.00373194	1.87284	0.21915	-44.5863
2011	5	23	0	0.00583967	0.92171	0.171066	-39.9422
2011	5	23	30	0.00567457	0.588097	0.148639	-37.5265
2011	6	0	0	0.00452504	4.44107	0.122306	-40.5258
2011	6	0	30	0.00361598	4.25267	0.116802	-41.4253
2011	6	1	0	0.00342411	4.21803	0.118658	-40.8932
2011	6	1	30	0.00363202	4.08633	0.109909	-37.7192
2011	6	2	0	0.0032528	3.83803	0.101276	-38.9996
2011	6	2	30	0.0021523	3.58047	0.0918285	-38.525
2011	6	3	0	0.00264436	3.42573	0.0821926	-36.1432
2011	6	3	30	0.00157545	3.11273	0.0765948	-38.844
2011	6	4	0	0.00165863	2.62497	0.0634167	-37.9253
2011	6	4	30	0.00214837	2.4614	0.0593755	-35.1549
2011	6	5	0	0.00159994	2.15603	0.05528	-36.1421
2011	6	5	30	0.00057337	1.8238	0.0541735	-35.3196
2011	6	6	0	0.000254521	1.5527	0.04884	-32.1709
2011	6	6	30	0.000949295	1.74353	0.0518549	-19.5679
2011	6	7	0	0.00335316	2.63427	0.0566066	17.9846
2011	6	7	30	0.0129071	5.00277	0.114246	65.2928
2011	6	8	0	0.0170241	6.53853	0.195069	109.191
2011	6	8	30	0.0231952	7.26197	0.23063	180.731
2011	6	9	0	0.0304202	8.1328	0.285494	235.679
2011	6	9	30	0.0362091	9.0134	0.352119	295.436
2011	6	10	0	0.0459236	9.78293	0.41915	352.173
2011	6	10	30	0.0586514	10.5553	0.473582	448.333
2011	6	11	0	0.0662232	11.3531	0.547212	499.963
2011	6	11	30	0.0744165	11.9896	0.608089	546.237
2011	6	12	0	0.0741495	12.3735	0.661468	533.287
2011	6	12	30	0.0855741	12.8794	0.725227	585.547
2011	6	13	0	0.0879203	13.4582	0.793237	574.78
2011	6	13	30	0.0866434	13.6625	0.819482	572.55
2011	6	14	0	0.0838198	14.0307	0.855403	545.413
2011	6	14	30	0.078607	14.1394	0.881923	470.387
2011	6	15	0	0.0757255	14.1856	0.885019	442.231
2011	6	15	30	0.0649412	13.6866	0.836	364.94
2011	6	16	0	0.0536444	13.2897	0.812131	287.418
2011	6	16	30	0.0558037	12.8155	0.753129	285.853
2011	6	17	0	0.0558018	12.8723	0.771137	236.987
2011	6	17	30	0.0422969	12.4477	0.716684	181.265
2011	6	18	0	0.0318357	11.8774	0.662178	121.122
2011	6	18	30	0.0302851	11.5907	0.638506	96.4992
2011	6	19	0	0.0218222	11.2185	0.600053	55.5774
2011	6	19	30	0.016026	10.8373	0.546569	25.8252
2011	6	20	0	0.0119564	9.99103	0.4487	-10.2004
2011	6	20	30	0.00672328	8.94043	0.352638	-34.5986
2011	6	21	0	0.00588105	7.816	0.267803	-41.5769
2011	6	21	30	0.00555771	7.01337	0.225891	-45.654
2011	6	22	0	0.00521606	6.3921	0.192537	-44.4149
2011	6	22	30	0.00489485	5.71853	0.167539	-41.7294
2011	6	23	0	0.0044392	5.34587	0.14778	-41.5248
2011	6	23	30	0.00449619	4.94027	0.123508	-40.5824
2011	7	0	0	0.00245795	5.01132	0.0797715	-35.9979
2011	7	0	30	0.00250994	4.75752	0.0772152	-36.1019
2011	7	1	0	0.00226717	4.32616	0.0680683	-33.9553
2011	7	1	30	0.00202306	4.25835	0.0697184	-33.7705
2011	7	2	0	0.00231138	3.98145	0.0680332	-36.4875
2011	7	2	30	0.00203965	3.73858	0.0620947	-33.0696
2011	7	3	0	0.00166692	3.60271	0.0570088	-31.9818
2011	7	3	30	0.00158528	3.50755	0.0560233	-31.2761
2011	7	4	0	0.00144306	3.32306	0.0537508	-31.3056
2011	7	4	30	0.00157071	3.13332	0.0520074	-29.2302
2011	7	5	0	0.00149822	3.03387	0.0499814	-27.3027
2011	7	5	30	0.00157004	3.02058	0.0468645	-26.0034
2011	7	6	0	0.00102141	2.87384	0.0461497	-26.3936
2011	7	6	30	0.000892329	2.82539	0.043382	-20.6286
2011	7	7	0	0.00190624	3.37129	0.050087	4.9219
2011	7	7	30	0.00922963	5.31168	0.0881509	59.9037
2011	7	8	0	0.0209904	7.61774	0.206897	100.202
2011	7	8	30	0.0257948	8.51519	0.248191	152.917
2011	7	9	0	0.0341451	9.32348	0.28594	224.687
2011	7	9	30	0.0462155	10.2067	0.344198	302.18
2011	7	10	0	0.0581676	11.0804	0.404671	370.129
2011	7	10	30	0.068428	11.8515	0.469113	424.823
2011	7	11	0	0.0749419	12.516	0.522923	474.532
2011	7	11	30	0.0842946	13.129	0.580426	510.577
2011	7	12	0	0.0893158	13.6416	0.638641	548.348
2011	7	12	30	0.098067	14.0592	0.686546	555.045
2011	7	13	0	0.0977233	14.3966	0.734144	547.039
2011	7	13	30	0.0993734	14.716	0.770584	539.581
2011	7	14	0	0.0883524	14.7717	0.784536	481.563
2011	7	14	30	0.0890407	14.7388	0.787527	468.738
2011	7	15	0	0.0878751	14.6115	0.78589	445.356
2011	7	15	30	0.0823512	14.578	0.775286	406.646
2011	7	16	0	0.071335	14.3867	0.753912	355.307
2011	7	16	30	0.067548	14.268	0.759375	308.539
2011	7	17	0	0.0581605	14.1006	0.744882	276.474
2011	7	17	30	0.0521455	13.5892	0.682677	219.565
2011	7	18	0	0.0461825	13.1407	0.619803	172.12
2011	7	18	30	0.0365756	12.6701	0.575579	115.424
2011	7	19	0	0.0265187	12.224	0.548439	69.5222
2011	7	19	30	0.0192623	11.5087	0.465182	26.6666
2011	7	20	0	0.0117649	10.6832	0.39805	-20.7305
2011	7	20	30	0.00738518	9.25419	0.287813	-45.8927
2011	7	21	0	0.00845785	7.81848	0.220577	-50.8737
2011	7	21	30	0.00524007	6.89145	0.186121	-49.4139
2011	7	22	0	0.00575465	6.29168	0.156586	-46.6067
2011	7	22	30	0.0029523	5.64348	0.117331	-42.6666
2011	7	23	0	0.002771	5.31581	0.0975267	-40.4071
2011	7	23	30	0.00236952	5.07271	0.0840014	-38.5721
2011	8	0	0	0.00238206	4.96003	0.0802653	-39.8088
2011	8	0	30	0.00346985	4.54616	0.0711428	-37.6812
2011	8	1	0	0.000451003	4.25106	0.0639254	-35.2202
2011	8	1	30	0.00203961	4.13294	0.0571719	-33.7645
2011	8	2	0	0.00198688	4.02406	0.0591758	-32.2442
2011	8	2	30	0.000413903	3.78003	0.0534783	-30.9934
2011	8	3	0	0.00136096	3.68416	0.0564729	-31.3156
2011	8	3	30	0.000954995	3.44558	0.0511631	-32.5643
2011	8	4	0	0.00107813	3.41748	0.0501803	-30.6783
2011	8	4	30	0.00123001	3.3009	0.0482879	-27.4239
2011	8	5	0	0.00119391	3.02265	0.0464436	-25.7739
2011	8	5	30	0.000979804	2.84913	0.0443906	-25.3738
2011	8	6	0	0.0028521	2.81142	0.0410447	-22.1213
2011	8	6	30	0.000663259	2.79787	0.0357466	-19.8764
2011	8	7	0	0.000755193	2.96794	0.0370583	-10.2195
2011	8	7	30	0.00261416	3.94868	0.0446857	23.2385
2011	8	8	0	0.00968875	6.31023	0.100158	69.3071
2011	8	8	30	0.018137	8.03835	0.183998	120.784
2011	8	9	0	0.0317003	9.10252	0.231362	196.652
2011	8	9	30	0.0379955	9.94429	0.280152	251.836
2011	8	10	0	0.052378	10.9572	0.364515	316.174
2011	8	10	30	0.0598941	11.8118	0.427404	386.642
2011	8	11	0	0.0698864	12.565	0.489411	447.365
2011	8	11	30	0.0780847	13.2054	0.542893	474.584
2011	8	12	0	0.0830863	13.7483	0.597212	508.794
2011	8	12	30	0.0928378	14.4394	0.672297	558.455
2011	8	13	0	0.0958104	15.0765	0.741327	560.568
2011	8	13	30	0.0974821	15.4131	0.789294	552.075
2011	8	14	0	0.090061	15.4984	0.809613	493.164
2011	8	14	30	0.0872226	15.6653	0.836683	470.216
2011	8	15	0	0.078961	15.7223	0.844666	412.292
2011	8	15	30	0.0770465	15.8129	0.858731	403.373
2011	8	16	0	0.0694417	15.6908	0.854408	355.809
2011	8	16	30	0.0684323	15.398	0.840267	310.529
2011	8	17	0	0.056797	15.1135	0.806097	249.716
2011	8	17	30	0.0472043	14.8456	0.769104	193.478
2011	8	18	0	0.0430848	14.5585	0.744769	160.93
2011	8	18	30	0.0268609	13.474	0.623509	83.6085
2011	8	19	0	0.018819	12.5285	0.514892	24.3592
2011	8	19	30	0.0115122	11.8198	0.447364	-19.7223
2011	8	20	0	0.00731202	10.4762	0.335401	-39.9081
2011	8	20	30	0.00389272	8.83226	0.231294	-46.6507
2011	8	21	0	0.00477383	8.11339	0.204393	-48.9477
2011	8	21	30	0.00534307	7.37794	0.17341	-48.2293
2011	8	22	0	0.00273977	6.74461	0.148716	-46.5829
2011	8	22	30	0.00317453	6.08394	0.127429	-45.4734
2011	8	23	0	0.00230921	5.69584	0.11305	-43.8204
2011	8	23	30	0.00264775	5.35465	0.0913161	-42.1553
2011	9	0	0	0.00276754	2.46916	0.0462597	-15.7197
2011	9	0	30	0.0021138	2.38523	0.0415307	-13.7387
2011	9	1	0	0.00283244	2.37742	0.0383104	-12.3197
2011	9	1	30	0.00110796	2.4546	0.0333552	-12.6964
2011	9	2	0	0.00098369	2.20093	0.0303449	-11.1541
2011	9	2	30	0.00279378	2.1279	0.0305011	-11.4192
2011	9	3	0	0.0025002	1.90393	0.0257341	-10.9608
2011	9	3	30	0.00327068	1.95577	0.0244881	-10.5299
2011	9	4	0	0.00276939	1.90773	0.0259584	-11.6285
2011	9	4	30	0.00236086	1.7017	0.0238496	-11.1298
2011	9	5	0	0.00114318	1.6525	0.0228063	-9.22257
2011	9	5	30	0.00162153	1.43063	0.0225059	-10.5446
2011	9	6	0	0.00269199	1.22543	0.0202558	-8.1367
2011	9	6	30	0.00405106	1.2598	0.0177378	-9.0487
2011	9	7	0	0.000272679	0.970967	0.0155535	-10.1277
2011	9	7	30	0.000888161	1.0172	0.0140747	0.315967
2011	9	8	0	0.00628561	2.0221	0.0169806	39.06
2011	9	8	30	0.0108569	3.40628	0.0447641	80.774
2011	9	9	0	0.016955	4.14156	0.077161	124.873
2011	9	9	30	0.0232714	4.76753	0.106159	174.223
2011	9	10	0	0.0272075	5.39203	0.140177	210.383
2011	9	10	30	0.0383064	6.11537	0.180682	293.052
2011	9	11	0	0.0407881	6.73944	0.229439	332.122
2011	9	11	30	0.0483492	7.35745	0.270796	376.81
2011	9	12	0	0.051912	8.22132	0.332192	405.723
2011	9	12	30	0.0586522	8.70204	0.384481	425.794
2011	9	13	0	0.0653446	9.34823	0.436337	433.17
2011	9	13	30	0.0683301	9.8288	0.471674	463.253
2011	9	14	0	0.0671587	10.3356	0.524167	460.362
2011	9	14	30	0.0609741	11.464	0.625144	394.078
2011	9	15	0	0.0531879	11.7476	0.677718	362.39
2011	9	15	30	0.046966	11.4744	0.63738	285.566
2011	9	16	0	0.0424406	11.0477	0.584626	254.839
2011	9	16	30	0.0339395	10.7843	0.567033	176.88
2011	9	17	0	0.0274132	9.43263	0.475913	137.9
2011	9	17	30	0.0240395	9.91309	0.465521	94.5572
2011	9	18	0	0.0187554	9.39719	0.408957	73.7063
2011	9	18	30	0.012015	9.03803	0.350987	16.2596
2011	9	19	0	0.00742239	8.41196	0.291527	-15.7872
2011	9	19	30	0.00527059	6.94746	0.198988	-35.635
2011	9	20	0	0.00433438	5.41036	0.139745	-33.6924
2011	9	20	30	0.00390758	4.85515	0.119792	-32.2964
2011	9	21	0	0.00353389	4.33377	0.0957649	-31.0387
2011	9	21	30	0.00259161	3.67475	0.0724068	-28.0697
2011	9	22	0	0.0027627	3.17837	0.0701889	-25.0545
2011	9	22	30	0.00291777	3.05155	0.0578509	-21.0917
2011	9	23	0	0.00277403	2.76511	0.0504823	-19.9177
2011	9	23	30	0.00261381	2.40066	0.0495663	-18.9845
2011	10	0	0	0.0011057	-4.2691	0.0708341	-55.7792
2011	10	0	30	0.00120703	-4.58616	0.0675332	-57.2188
2011	10	1	0	0.000887436	-4.75539	0.0609838	-55.5631
2011	10	1	30	0.00068053	-4.92623	0.0571466	-53.0997
2011	10	2	0	0.00203678	-5.05148	0.0526591	-54.5846
2011	10	2	30	0.00391745	-5.00835	0.0484084	-51.9717
2011	10	3	0	0.00078561	-5.1051	0.0448136	-50.4451
2011	10	3	30	0.000964135	-5.18994	0.0423564	-48.705
2011	10	4	0	0.000975269	-5.26465	0.0436303	-48.0586
2011	10	4	30	-0.000119494	-5.58565	0.0431807	-49.2941
2011	10	5	0	-4.83578e-05	-5.76723	0.0402752	-49.974
2011	10	5	30	0.000274616	-6.00058	0.035418	-48.006
2011	10	6	0	0.0009099	-6.12323	0.0331519	-48.0095
2011	10	6	30	0.000780889	-6.22135	0.0330964	-43.4238
2011	10	7	0	-0.000135285	-6.23671	0.0347968	-42.0083
2011	10	7	30	-0.000456771	-6.36081	0.0332459	-39.1466
2011	10	8	0	0.000151359	-5.80481	0.0385854	-17.3513
2011	10	8	30	0.00613659	-3.25061	0.0692701	39.4757
2011	10	9	0	0.0082009	-1.27916	0.121218	93.5481
2011	10	9	30	0.0143371	-0.345581	0.15423	147.65
2011	10	10	0	0.0170799	0.399032	0.184142	208.499
2011	10	10	30	0.0207418	1.33832	0.229069	273.318
2011	10	11	0	0.0221474	2.25955	0.275784	325.261
2011	10	11	30	0.0241203	3.12442	0.328199	366.033
2011	10	12	0	0.0303727	3.96858	0.387809	406.699
2011	10	12	30	0.0303324	4.77252	0.44511	435.642
2011	10	13	0	0.0311035	5.45103	0.49819	444.984
2011	10	13	30	0.0310709	6.00719	0.550771	433.014
2011	10	14	0	0.0291365	6.40461	0.591284	401.915
2011	10	14	30	0.0288021	6.78332	0.621199	388.068
2011	10	15	0	0.0297343	7.08368	0.652111	349.913
2011	10	15	30	0.0240725	7.1221	0.661925	284.005
2011	10	16	0	0.0218976	6.86877	0.644377	233.636
2011	10	16	30	0.0167767	6.56781	0.623289	141.796
2011	10	17	0	0.0143669	5.87368	0.571545	87.8848
2011	10	17	30	0.0119829	5.40894	0.541504	28.8637
2011	10	18	0	0.00627273	4.55029	0.485144	-28.4854
2011	10	18	30	0.00426904	2.94535	0.383837	-63.9015
2011	10	19	0	0.00312456	0.648097	0.265076	-69.6428
2011	10	19	30	0.00278154	-0.626097	0.197084	-69.3464
2011	10	20	0	0.00274653	-1.34284	0.169808	-66.7925
2011	10	20	30	0.0027597	-1.68574	0.155086	-65.9234
2011	10	21	0	0.00214556	-2.53848	0.12619	-64.5669
2011	10	21	30	0.000881958	-3.27577	0.101496	-61.6847
2011	10	22	0	0.00079942	-3.48519	0.0924127	-61.775
2011	10	22	30	0.00149504	-3.66668	0.0862711	-59.0632
2011	10	23	0	0.00135114	-4.12916	0.0784364	-57.8834
2011	10	23	30	0.0011038	-4.32648	0.0732318	-55.2628
2011	11	0	0	-0.000122636	-9.4713	0.053785	-64.5783
2011	11	0	30	-0.0002728	-9.7671	0.0500573	-62.0687
2011	11	1	0	-0.000446171	-9.73557	0.0510285	-61.6128
2011	11	1	30	0.000570577	-9.8455	0.0498699	-61.7267
2011	11	2	0	0.000453973	-9.83937	0.0510588	-61.4627
2011	11	2	30	-0.00013206	-10.0807	0.0458678	-61.0277
2011	11	3	0	-0.00052644	-10.2239	0.0439763	-61.8455
2011	11	3	30	3.94478e-05	-10.6425	0.0422287	-60.4077
2011	11	4	0	2.99873e-06	-10.8724	0.0410166	-58.6404
2011	11	4	30	4.81592e-05	-10.923	0.0388614	-57.8684
2011	11	5	0	0.000149319	-11.0614	0.0377994	-57.5815
2011	11	5	30	1.29208e-05	-10.974	0.038679	-55.6674
2011	11	6	0	0.000165943	-11.0534	0.0394951	-55.0001
2011	11	6	30	-0.000250893	-11.4558	0.0348184	-53.2006
2011	11	7	0	-0.000476779	-11.6059	0.0324371	-51.5968
2011	11	7	30	0.00116611	-11.4964	0.0349914	-50.3232
2011	11	8	0	0.00016277	-11.499	0.0343549	-49.4784
2011	11	8	30	0.00173929	-11.0702	0.0329232	-28.6081
2011	11	9	0	0.00356572	-7.87877	0.0565567	18.95
2011	11	9	30	0.00902794	-5.40263	0.108814	76.4934
2011	11	10	0	0.012688	-4.43847	0.132606	129.223
2011	11	10	30	0.0150759	-3.28453	0.163141	186.334
2011	11	11	0	0.0173462	-2.05283	0.206706	248.49
2011	11	11	30	0.0170164	-0.9946	0.260978	301.097
2011	11	12	0	0.017401	-0.119567	0.315524	330.44
2011	11	12	30	0.0163321	0.5933	0.36356	342.263
2011	11	13	0	0.0156733	1.26063	0.405468	350.747
2011	11	13	30	0.0151865	1.71517	0.440747	339.845
2011	11	14	0	0.0152227	2.15077	0.46781	325.183
2011	11	14	30	0.0146413	2.33653	0.480939	283.373
2011	11	15	0	0.0120465	2.52737	0.49536	236.83
2011	11	15	30	0.0113958	2.57917	0.500962	196.656
2011	11	16	0	0.00935115	2.50227	0.496415	144.712
2011	11	16	30	0.00684239	2.04983	0.472457	75.2925
2011	11	17	0	0.00453979	1.27187	0.419161	9.5201
2011	11	17	30	0.00144037	0.0594	0.343338	-44.728
2011	11	18	0	0.00107141	-2.17057	0.238351	-76.1211
2011	11	18	30	0.000539996	-4.93743	0.150849	-79.5274
2011	11	19	0	0.000755344	-6.3883	0.113258	-78.3863
2011	11	19	30	0.00113419	-6.95497	0.105336	-75.3301
2011	11	20	0	0.000904637	-7.3727	0.098458	-74.2442
2011	11	20	30	0.000769052	-7.73507	0.0921697	-70.3673
2011	11	21	0	0.000459536	-7.8934	0.085975	-68.9617
2011	11	21	30	0.000577534	-8.101	0.0792089	-69.0664
2011	11	22	0	0.000704718	-8.59867	0.0717094	-64.4119
2011	11	22	30	0.000436076	-8.54903	0.0743143	-63.5672
2011	11	23	0	0.000307776	-8.93523	0.0687225	-64.2599
2011	11	23	30	0.000188615	-9.3724	0.0584193	-64.7246
2011	12	0	0	0.000496216	-16.9035	0.0548557	-64.012
2011	12	0	30	0.000414938	-17.0894	0.0539951	-63.5267
2011	12	1	0	0.000442395	-17.3113	0.0539124	-61.8022
2011	12	1	30	0.000459729	-17.6581	0.051695	-61.6334
2011	12	2	0	0.000411812	-17.9939	0.0495107	-59.176
2011	12	2	30	0.000450236	-18.1655	0.0493625	-58.9183
2011	12	3	0	0.000504878	-18.3997	0.0481105	-60.9294
2011	12	3	30	0.000497916	-18.8994	0.0457359	-58.8669
2011	12	4	0	0.000347908	-18.9526	0.0443032	-58.9239
2011	12	4	30	0.00026329	-19.1171	0.0427999	-57.9781
2011	12	5	0	0.000225914	-19.5342	0.0389387	-57.7972
2011	12	5	30	0.0001207	-20.0103	0.0353143	-57.6384
2011	12	6	0	0.000134696	-20.1781	0.0343156	-57.4587
2011	12	6	30	0.000173801	-20.1448	0.0347366	-57.1096
2011	12	7	0	0.000148772	-20.3829	0.0340945	-56.4228
2011	12	7	30	9.27126e-05	-20.81	0.031772	-55.9489
2011	12	8	0	3.94278e-05	-20.8284	0.0317424	-56.5221
2011	12	8	30	1.51629e-06	-20.7819	0.0329297	-54.4585
2011	12	9	0	0.000510581	-19.531	0.0362178	-33.3465
2011	12	9	30	0.00210589	-15.3539	0.0658501	7.24565
2011	12	10	0	0.00524856	-12.397	0.105874	57.0915
2011	12	10	30	0.00731166	-11.0957	0.124185	125.435
2011	12	11	0	0.00908531	-9.82626	0.150575	181.928
2011	12	11	30	0.0104014	-8.831	0.174351	220.965
2011	12	12	0	0.010818	-7.74716	0.203425	254.177
2011	12	12	30	0.0113067	-6.81571	0.230016	287.081
2011	12	13	0	0.0114203	-5.99571	0.258202	300.884
2011	12	13	30	0.0115937	-5.326	0.280561	283.839
2011	12	14	0	0.0113409	-4.77142	0.300967	272.671
2011	12	14	30	0.01113	-4.42723	0.316726	243.31
2011	12	15	0	0.0100853	-4.25152	0.324282	195.565
2011	12	15	30	0.00875157	-4.02861	0.333431	156.822
2011	12	16	0	0.00665245	-3.97829	0.336265	108.821
2011	12	16	30	0.00522966	-4.35594	0.321897	46.448
2011	12	17	0	0.00326289	-4.80481	0.303432	-4.66132
2011	12	17	30	0.0016986	-6.1669	0.257254	-59.5339
2011	12	18	0	0.00190917	-9.05245	0.183994	-81.349
2011	12	18	30	0.00110466	-12.4822	0.118135	-80.1929
2011	12	19	0	0.000771868	-13.8556	0.0970619	-79.7897
2011	12	19	30	0.000575681	-14.4023	0.0892981	-77.9068
2011	12	20	0	0.000556405	-14.9713	0.0818597	-73.9139
2011	12	20	30	0.00048821	-15.1374	0.0792884	-72.8351
2011	12	21	0	0.000567269	-15.2736	0.0739519	-70.5746
2011	12	21	30	0.000785715	-15.5641	0.0687676	-71.4942
2011	12	22	0	0.000802623	-15.8348	0.0656918	-71.5482
2011	12	22	30	0.000682741	-16.0129	0.0646261	-69.0582
2011	12	23	0	0.000600836	-16.3021	0.0629554	-68.4014
2011	12	23	30	0.000645429	-16.6426	0.0602017	-68.355
